# Supplementary material for: Human antibody targeting Vibrio cholerae O1 O-specific polysaccharide induces an amotile hypovirulent bacterial phenotype: mechanism of protection against cholera
Source: mBio. 2025 Sep 12;16(10):e02235-25. doi: 10.1128/mbio.02235-25 (PMC12505965; doi:10.1128/mbio.02235-25)
Supplement: List S1 — DEGs of V. cholerae in various conditions. [file mbio.02235-25-s0001.xlsx]

## Sheet: 1h_LB_vs_LB-G1_x
1h/LB_vs_LB-G1_0.0125 µM
ID	Start	Stop	Strand	Name	Length	Description	LB.1h.r2	LB.1h.r3	LB.G1.1h.x.r2	LB.G1.1h.x.r3	logFC	logCPM	PValue	FDR
VC0706	756569	756243	-	-	326	sigma-54 modulation protein	121.02	166.832	507.956	667.963	2.02952	9.26278	9.13903e-08	0.000101626
VC1605a	1720022	1720255	+	-	233	hypothetical protein	7.74527	3.87981	23.0018	17.1272	1.76537	4.76034	8.59513e-05	0.0179209
VC1589	1700060	1700845	+	-	785	alpha-acetolactate decarboxylase	16.4587	14.5493	48.8788	47.5757	1.62952	3.70303	3.20763e-08	7.75915e-05
VCA0127	141691	142110	+	-	419	D-ribose pyranase	26.1403	16.4892	55.5877	72.3151	1.57975	7.55605	1.45553e-05	0.00441421
VC1080	1147494	1147859	+	-	365	hypothetical protein	20.3313	15.5193	54.6293	50.4302	1.54454	6.45923	1.11013e-06	0.000617234
VC0737	792724	792215	-	-	509	acetoin utilization protein AcuB	16.4587	17.4592	42.17	48.5272	1.41287	6.64733	2.51495e-05	0.00645374
VC0957	1021527	1021997	+	-	470	hypothetical protein	51.3124	44.6178	103.508	151.291	1.40721	8.55807	2.95877e-06	0.00131336
VC0076	76635	76210	-	-	425	universal stress protein A	148.128	155.193	339.277	443.405	1.36694	8.89347	8.40496e-07	0.000560779
VC2473	2654268	2654501	+	-	233	hypothetical protein	28.0766	46.5578	82.4231	109.424	1.35949	7.03272	0.000106805	0.020959
VCA1069	1020545	1018626	-	-	1919	methyl-accepting chemotaxis protein	13.5542	9.69953	25.877	31.4	1.29192	6.22828	0.000243802	0.0338885
VCA1028	976959	975709	-	lamB	1250	maltoporin	44.5353	34.9183	97.7577	80.8787	1.16603	9.21087	5.26308e-07	0.000438941
VC0605	636642	637022	+	-	380	hypothetical protein	17.4269	13.5793	37.3779	29.4969	1.10222	4.89674	0.000318594	0.040878
VC1898	2044494	2046512	+	-	2018	methyl-accepting chemotaxis protein	19.3632	21.339	39.2947	47.5757	1.08975	6.60633	7.12106e-05	0.0158372
VCA0205	223640	222312	-	-	1328	anaerobic C4-dicarboxylate transporter	65.8348	61.1071	113.092	137.018	0.977166	8.52646	0.000170759	0.0275705
VC1696	1830468	1830701	+	-	233	DNA-binding protein	63.8985	53.3474	124.593	101.812	0.947674	7.34916	4.65054e-05	0.0110816
VC2070	2227229	2226756	-	-	473	phosphohistidine phosphatase	50.3442	44.6178	89.132	89.4423	0.909338	7.05738	1.86856e-05	0.0051946
VC1343	1431040	1429934	-	-	1106	M20A family peptidase	127.797	100.875	245.353	181.739	0.900159	8.00411	4.65177e-08	7.75915e-05
VC1707	1838883	1838680	-	-	203	hypothetical protein	30.0129	24.2488	40.2532	60.8969	0.896286	5.41887	0.000392863	0.0436864
VC1433	1531586	1530639	-	-	947	universal stress protein UspE	59.0577	71.7765	118.843	122.745	0.883685	7.17801	0.000218744	0.0331696
VCA0333	334206	334451	+	-	245	hypothetical protein	38.7263	51.4075	85.2983	78.0241	0.855865	5.736	0.000337792	0.0410175
VC0972	1037891	1038940	+	-	1049	porin	55.185	51.4075	80.5063	112.279	0.853794	7.73307	0.000243338	0.0338885
VCA0945	897228	896008	-	malE	1220	maltose ABC transporter substrate-binding protein	70.6756	64.9869	114.051	125.6	0.819927	8.96051	3.14955e-06	0.00131336
VCA0637	572477	571824	-	-	653	dihydropteridine reductase	91.9751	79.5362	145.678	139.873	0.734505	7.16782	1.16937e-05	0.00390103
VC0280	285652	286989	+	cadB	1337	lysine/cadaverine antiporter	691.265	490.796	995.786	859.217	0.649962	11.7131	0.000370988	0.0426764
VC2092	2253161	2254456	+	gltA	1295	type II citrate synthase	67.7711	55.2873	85.2983	104.667	0.625725	6.49447	0.000344272	0.0410175
VC1099	1169290	1169748	+	-	458	hypothetical protein	63.8985	53.3474	96.7992	82.7817	0.61355	6.16325	0.000274462	0.0366242
VCA0312	323264	323022	-	-	242	hypothetical protein	46.4716	44.6178	23.9602	22.8363	-0.957442	4.74544	0.000161743	0.0275705

## Sheet: 1h_LB_vs_LB-G1_xxx
1h/LB_vs_LB-G1_0.125 µM
ID	Start	Stop	Strand	Name	Length	Description	LB.1h.r2	LB.1h.r3	LB.G1.1h.xxx.r2	LB.G1.1h.xxx.r3	logFC	logCPM	PValue	FDR
VC0706	756569	756243	-	-	326	sigma-54 modulation protein	121.02	166.832	450.482	664.963	1.95335	9.26278	2.50926e-07	0.000209273
VCA0137	152691	151333	-	glpT	1358	sn-glycerol-3-phosphate transporter	4.84079	5.81972	21.1314	19.1909	1.89571	4.30794	0.000182546	0.0202992
VCA0657	592946	594484	+	glpD	1538	glycerol-3-phosphate dehydrogenase	4.84079	5.81972	26.8945	11.5145	1.82576	3.5719	5.76685e-05	0.0101254
VC1605a	1720022	1720255	+	-	233	hypothetical protein	7.74527	3.87981	24.9734	14.3931	1.73832	4.76034	0.000130554	0.018936
VCA0744	689611	688094	-	glpK	1517	glycerol kinase	9.68158	7.75963	29.776	23.029	1.58472	4.27545	3.71803e-05	0.00770379
VC1080	1147494	1147859	+	-	365	hypothetical protein	20.3313	15.5193	44.1838	58.5321	1.51222	6.45923	1.81615e-06	0.000757335
VCA1069	1020545	1018626	-	-	1919	methyl-accepting chemotaxis protein	13.5542	9.69953	26.8945	39.3413	1.50042	6.22828	1.16835e-05	0.00354328
VC0957	1021527	1021997	+	-	470	hypothetical protein	51.3124	44.6178	98.9332	162.163	1.44223	8.55807	1.70065e-06	0.000757335
VC0737	792724	792215	-	-	509	acetoin utilization protein AcuB	16.4587	17.4592	35.5391	54.6939	1.40536	6.64733	2.51495e-05	0.00606351
VCA0127	141691	142110	+	-	419	D-ribose pyranase	26.1403	16.4892	43.2233	69.0871	1.39241	7.55605	0.00017632	0.0202828
VC2473	2654268	2654501	+	-	233	hypothetical protein	28.0766	46.5578	64.3546	131.457	1.38886	7.03272	6.70042e-05	0.0111763
VC0076	76635	76210	-	-	425	universal stress protein A	148.128	155.193	260.3	498.003	1.32126	8.89347	2.08623e-06	0.000773297
VC1825	1967028	1966189	-	-	839	transcriptional regulator	39.6945	40.738	68.1967	118.024	1.20876	7.74971	0.000148595	0.0196209
VCA1028	976959	975709	-	lamB	1250	maltoporin	44.5353	34.9183	72.9993	104.59	1.1579	9.21087	5.56897e-07	0.000371562
VC1898	2044494	2046512	+	-	2018	methyl-accepting chemotaxis protein	19.3632	21.339	37.4602	52.7749	1.14408	6.60633	2.16267e-05	0.00601221
VC1696	1830468	1830701	+	-	233	DNA-binding protein	63.8985	53.3474	102.775	154.486	1.13207	7.34916	8.11329e-07	0.000451099
VC1589	1700060	1700845	+	-	785	alpha-acetolactate decarboxylase	16.4587	14.5493	25.934	42.2199	1.13015	3.70303	0.000372667	0.0345338
VC0549	582357	582617	+	-	260	oxaloacetate decarboxylase subunit gamma	15.4905	18.4291	34.5786	39.3413	1.11846	5.12588	0.000258289	0.0277953
VC0972	1037891	1038940	+	-	1049	porin	55.185	51.4075	84.5255	140.093	1.07371	7.73307	3.00957e-06	0.00100399
VCA0205	223640	222312	-	-	1328	anaerobic C4-dicarboxylate transporter	65.8348	61.1071	105.657	161.203	1.0705	8.52646	3.64191e-05	0.00770379
VC1645	1772438	1771809	-	-	629	hypothetical protein	15.4905	21.339	31.6971	43.1794	1.01919	6.3602	0.000305615	0.0308949
VC2416	2588859	2590763	+	-	1904	2`,3`-cyclic-nucleotide 2`-phosphodiesterase	18.395	18.4291	29.776	44.139	1.00064	5.67926	0.000358241	0.0341455
VCA0945	897228	896008	-	malE	1220	maltose ABC transporter substrate-binding protein	70.6756	64.9869	111.42	153.527	0.964464	8.96051	2.43274e-08	4.05781e-05
VC2337	2486484	2487491	+	-	1007	LacI family transcription regulator	30.0129	19.3991	41.3022	52.7749	0.925457	6.04247	0.000158802	0.0196209
VC2562	2743466	2745427	+	cpdB	1961	bifunctional 2',3'-cyclic nucleotide 2'-phosphodiesterase/3'-nucleotidase	57.1213	57.2272	89.3281	127.619	0.922519	8.04171	0.000122436	0.0185657
VCA0769	713336	712755	-	-	581	hypothetical protein	23.2358	29.0986	49.9469	47.9771	0.900953	5.05132	0.000155157	0.0196209
VC2070	2227229	2226756	-	-	473	phosphohistidine phosphatase	50.3442	44.6178	77.8019	84.4398	0.771163	7.05738	0.000432857	0.0390273
VC1484	1589199	1589026	-	-	173	ribosome modulation factor	55.185	51.4075	95.0912	85.3993	0.758418	6.13791	0.000174507	0.0202828
VC2092	2253161	2254456	+	gltA	1295	type II citrate synthase	67.7711	55.2873	93.1701	111.307	0.731405	6.49447	2.54464e-05	0.00606351
VCA0946	897862	898983	+	-	1121	maltose/maltodextrin transporter ATP-binding protein	87.1343	56.2573	106.617	129.538	0.718655	9.11736	5.53589e-05	0.0101254
VC2738	2910015	2911643	+	-	1628	phosphoenolpyruvate carboxykinase	139.415	122.214	176.735	242.764	0.680645	8.19984	0.000470306	0.0412879
VC1343	1431040	1429934	-	-	1106	M20A family peptidase	127.797	100.875	189.222	166.96	0.638683	8.00411	0.000149863	0.0196209
VC2199	2346602	2346186	-	flgC	416	flagellar basal body rod protein FlgC	182.982	246.368	130.63	154.486	-0.590093	7.72629	0.000520693	0.0445393
VC2188	2335795	2334656	-	-	1139	flagellin	261.403	280.316	164.248	194.787	-0.593043	7.64691	3.92579e-05	0.00770379
VC2196	2343945	2343196	-	flgF	749	flagellar basal body rod protein FlgF	83.2616	97.9653	46.1048	48.9367	-0.929302	6.32802	1.25402e-07	0.000139447
VC2206	2351340	2350903	-	-	437	hypothetical protein	45.5034	58.1972	21.1314	32.6245	-0.94458	6.27963	0.000537444	0.0448228
VC0156	145370	147205	+	-	1835	vitamin B12 receptor	353.378	385.071	36.4996	33.584	-3.39287	7.76364	4.70876e-26	1.57084e-22

## Sheet: 1h_LB_vs_LBM
1h/LB_vs_LBM
ID	Start	Stop	Strand	Name	Length	Description	LB.1h.r2	LB.1h.r3	LBM.1h.r1	LBM.1h.r3	logFC	logCPM	PValue	FDR
VC0796	853165	854235	+	-	1070	citrate (pro-3S)-lyase ligase	0	0	209.812	230.208	10.8163	6.8759	8.61218e-72	2.87302e-69
VC0794	851609	851190	-	-	419	hypothetical protein	0	0	38.4163	46.2384	8.44181	4.38879	2.8472e-26	1.10365e-24
VC0795	852903	851557	-	-	1346	citrate/sodium symporter	0.968158	0	174.351	190.856	8.23471	6.55846	2.13631e-67	5.4821e-65
VC0801	857506	858447	+	-	941	2-(5''-triphosphoribosyl)-3'-dephosphocoenzyme-A synthase	0	0	6.89523	12.7893	6.35099	3.40765	2.4231e-05	9.8339e-05
VC0465	494454	495758	+	-	1304	tyrosyl-tRNA synthetase	4.84079	2.90986	311.27	336.458	6.34042	7.39483	4.10922e-98	3.42709e-95
VC0797	854287	854583	+	-	296	citrate lyase subunit gamma	2.90448	0	63.0421	72.8009	5.43249	5.32961	2.18212e-37	1.86655e-35
VC0619	655483	654497	-	-	986	peptide ABC transporter permease	0.968158	0.969953	43.3415	32.4652	5.12293	4.04395	1.27739e-20	3.00098e-19
VCA1028	976959	975709	-	lamB	1250	maltoporin	44.5353	34.9183	1226.37	1372.39	5.02716	9.21087	2.17307e-146	2.41646e-143
VC0799	855466	856995	+	-	1529	citrate lyase subunit alpha	1.93632	0.969953	39.4013	58.0439	4.95426	5.0493	1.23889e-17	2.16384e-16
VC0798	854565	855455	+	-	890	citrate lyase subunit beta	3.87263	1.93991	76.8326	100.347	4.87218	5.52163	2.29405e-36	1.77976e-34
VCA0716	659164	659700	+	-	536	hypothetical protein	0	0	3.94013	2.95139	4.86898	2.2649	0.0156337	0.0354548
VC1612	1726820	1727533	+	-	713	fimbrial biogenesis and twitching motility protein	0	0.969953	8.8653	13.7731	4.23753	3.31906	2.99859e-06	1.40693e-05
VCA0944	895933	894359	-	malF	1574	maltose transporter membrane protein	18.395	21.339	323.091	356.134	4.08721	7.32973	1.65818e-60	3.25392e-58
VCA0013	12271	14724	+	-	2453	maltodextrin phosphorylase	27.1084	17.4592	339.836	409.259	4.06344	7.60322	3.53708e-87	1.96662e-84
VCA0946	897862	898983	+	-	1121	maltose/maltodextrin transporter ATP-binding protein	87.1343	56.2573	1126.88	1087.09	3.94609	9.11736	4.56102e-172	1.52155e-168
VCA0053	62030	61320	-	-	710	purine nucleoside phosphorylase	113.275	103.785	1534.68	1688.19	3.89065	9.76009	1.55497e-62	3.45825e-60
VCA0518	449082	447880	-	-	1202	PTS system fructose-specific transporter subunit IIA/HPr protein	81.3253	112.515	1418.45	1418.63	3.86982	9.55211	2.37484e-27	1.0157e-25
VCA0945	897228	896008	-	malE	1220	maltose ABC transporter substrate-binding protein	70.6756	64.9869	933.811	1016.26	3.84298	8.96051	1.71894e-170	2.8672e-167
VC0800	856992	857528	+	-	536	apo-citrate lyase phosphoribosyl-dephospho-CoA transferase	1.93632	1.93991	20.6857	37.3842	3.82307	4.69918	1.87583e-07	1.05705e-06
VCA0127	141691	142110	+	-	419	D-ribose pyranase	26.1403	16.4892	332.941	256.771	3.78226	7.55605	3.57562e-27	1.49104e-25
VCA0517	447869	446916	-	-	953	1-phosphofructokinase	38.7263	59.1671	671.793	617.824	3.71632	8.34711	1.93705e-15	2.72658e-14
VCA0128	142137	143639	+	-	1502	D-ribose transporter ATP-binding protein	9.68158	8.72958	140.86	98.3795	3.68219	6.20138	2.6099e-19	5.37446e-18
VC1821	1961550	1962953	+	-	1403	PTS system fructose-specific transporter subunit IIBC	5.80895	8.72958	128.054	59.0277	3.6637	5.74095	1.77363e-11	1.57782e-10
VCA1027	975504	974668	-	-	836	maltose operon periplasmic protein	27.1084	25.2188	336.881	326.62	3.65823	7.25226	2.71599e-94	1.81211e-91
VCA0023	29098	28058	-	-	1040	hypothetical protein	0.968158	1.93991	19.7007	18.6921	3.61592	3.32974	5.7267e-09	3.84392e-08
VC0957	1021527	1021997	+	-	470	hypothetical protein	51.3124	44.6178	549.648	600.115	3.57981	8.55807	5.25492e-33	3.13043e-31
VCA0516	446903	445161	-	-	1742	PTS system fructose-specific transporter subunit IIBC	18.395	27.1587	251.183	293.171	3.57194	7.20138	1.26134e-14	1.61839e-13
VC2217	2374136	2371485	-	-	2651	beta-N-acetylhexosaminidase	6.77711	5.81972	88.653	58.0439	3.51626	5.33571	3.0559e-17	5.14874e-16
VCA0641	577855	577436	-	-	419	hypothetical protein	0.968158	1.93991	20.6857	14.7569	3.50124	3.80621	1.98053e-06	9.47925e-06
VC1185	1259189	1260520	+	-	1331	GGDEF family protein	3.87263	2.90986	39.4013	38.368	3.47262	4.51969	1.62661e-16	2.54759e-15
VC1826	1967400	1969301	+	-	1901	PTS system fructose-specific transporter subunit IIABC	18.395	23.2789	299.45	160.359	3.45621	7.08996	2.46683e-15	3.41466e-14
VC1315	1398499	1399848	+	-	1349	sensor histidine kinase	2.90448	2.90986	31.5211	31.4815	3.38396	4.09189	2.55227e-13	2.7916e-12
VCA0205	223640	222312	-	-	1328	anaerobic C4-dicarboxylate transporter	65.8348	61.1071	683.613	635.532	3.37483	8.52646	1.00445e-40	1.01541e-38
VCA0186	204632	205009	+	-	377	hypothetical protein	6.77711	6.78967	89.638	53.125	3.37217	5.94173	3.68525e-09	2.52444e-08
VC0280	285652	286989	+	cadB	1337	lysine/cadaverine antiporter	691.265	490.796	6636.17	5463.02	3.35524	11.7131	7.23366e-68	2.01096e-65
VC1617	1730879	1729989	-	-	890	LysR family transcriptional regulator	5.80895	5.81972	58.117	60.9953	3.32956	5.34817	9.58931e-22	2.51889e-20
VCA1063	1015348	1013186	-	-	2162	ornithine decarboxylase	0.968158	0.969953	9.85033	11.8055	3.32711	3.08719	3.60646e-05	0.000143228
VCA0905	860806	859667	-	-	1139	hypothetical protein	2.90448	1.93991	23.6408	25.5787	3.28082	4.02225	2.1928e-10	1.74171e-09
VC0737	792724	792215	-	-	509	acetoin utilization protein AcuB	16.4587	17.4592	152.68	169.213	3.23725	6.64733	1.75925e-28	8.38408e-27
VC1314	1397026	1398489	+	-	1463	transporter	5.80895	4.84977	49.2517	52.1412	3.22055	5.08138	4.28016e-20	9.51907e-19
VCA0129	143636	144634	+	rbsC	998	ribose ABC transporter permease	1.93632	6.78967	44.3265	37.3842	3.19227	4.44254	4.21462e-16	6.27677e-15
VC0791	847985	846288	-	-	1697	sensor kinase citA	0.968158	0.969953	9.85033	9.83795	3.19121	3.09546	0.000121614	0.000437651
VC1694	1828630	1828412	-	-	218	nitrate reductase protein NapE	0	0.969953	3.94013	6.88657	3.19009	2.56649	0.00635534	0.015977
VCA1069	1020545	1018626	-	-	1919	methyl-accepting chemotaxis protein	13.5542	9.69953	111.309	101.331	3.17923	6.22828	1.60092e-31	8.61399e-30
VC2471	2652537	2652277	-	-	260	hypothetical protein	39.6945	47.5277	356.582	417.129	3.14553	7.90841	1.55429e-39	1.48146e-37
VC2357	2513867	2514100	+	-	233	hypothetical protein	5.80895	9.69953	72.8925	64.9305	3.13196	5.4607	2.85642e-16	4.31177e-15
VCA1013	963307	962576	-	-	731	hypothetical protein	15.4905	13.5793	135.935	118.055	3.11635	6.0685	1.8266e-45	2.43741e-43
VCA1085	1041218	1039548	-	-	1670	hypothetical protein	18.395	16.4892	153.665	150.521	3.11533	6.44289	6.93748e-39	6.1493e-37
VCA0639	576857	575853	-	-	1004	AcrA/AcrE family protein	3.87263	1.93991	35.4612	16.7245	3.1132	4.16779	3.34479e-08	2.08565e-07
VCA0860	809269	811341	+	malS	2072	alpha-amylase	6.77711	2.90986	41.3714	44.2708	3.11191	4.77928	1.07645e-16	1.7182e-15
VC1825	1967028	1966189	-	-	839	transcriptional regulator	39.6945	40.738	375.298	316.782	3.10122	7.74971	2.31417e-23	6.71311e-22
VC1779	1929958	1928993	-	-	965	C4-dicarboxylate-binding protein	18.395	19.3991	205.872	118.055	3.09123	6.6719	3.00776e-12	2.85054e-11
VC0789	845285	845557	+	-	272	hypothetical protein	6.77711	7.75963	54.1768	67.8819	3.04879	5.28963	3.91058e-17	6.52284e-16
VC2562	2743466	2745427	+	cpdB	1961	bifunctional 2',3'-cyclic nucleotide 2'-phosphodiesterase/3'-nucleotidase	57.1213	57.2272	457.055	465.335	3.00925	8.04171	5.58705e-42	6.65658e-40
VC2221	2375930	2376070	+	-	140	hypothetical protein	11.6179	10.6695	81.7577	99.3633	3.00886	5.80753	7.19078e-12	6.59023e-11
VC0206	213504	214421	+	murQ	917	N-acetylmuramic acid-6-phosphate etherase	5.80895	8.72958	59.102	59.0277	3.00163	4.83822	1.04708e-21	2.70779e-20
VC0488	520377	519298	-	-	1079	ABC transporter substrate-binding protein	1.93632	0.969953	10.8354	13.7731	2.97947	3.31536	2.76107e-05	0.000111617
VCA0574	511108	513789	+	-	2681	hypothetical protein	4.84079	4.84977	41.3714	34.4328	2.93628	4.63394	6.27534e-14	7.34545e-13
VC1153	1224975	1225583	+	-	608	hypothetical protein	22.2676	19.3991	199.962	120.023	2.93364	6.71746	2.19248e-13	2.4139e-12
VC1645	1772438	1771809	-	-	629	hypothetical protein	15.4905	21.339	136.92	143.634	2.92129	6.3602	2.18129e-46	3.03199e-44
VC0618	654494	653469	-	-	1025	peptide ABC transporter permease	0.968158	1.93991	15.7605	7.87036	2.92121	3.10357	9.96082e-05	0.000364756
VC1777	1928413	1927130	-	-	1283	hypothetical protein	2.90448	8.72958	50.2367	38.368	2.90357	4.50688	1.7231e-14	2.17737e-13
VC1778	1928942	1928421	-	-	521	hypothetical protein	1.93632	10.6695	58.117	36.4004	2.88321	4.58344	7.47644e-11	6.25098e-10
VC1229	1304902	1304027	-	-	875	hypothetical protein	0.968158	0.969953	7.88026	7.87036	2.87369	2.6857	0.00131548	0.00388356
VCA0052	61255	59786	-	-	1469	hypothetical protein	30.0129	29.0986	206.857	227.257	2.87142	6.99234	1.18797e-25	4.17166e-24
VC2305	2457836	2458636	+	-	800	outer membrane protein OmpK	144.256	152.283	1084.52	1072.34	2.86163	9.14185	7.86312e-55	1.31157e-52
VC0972	1037891	1038940	+	-	1049	porin	55.185	51.4075	387.118	382.696	2.84953	7.73307	8.94639e-42	1.02914e-39
VCA0784	727580	728788	+	-	1208	trans-2-enoyl-CoA reductase	15.4905	25.2188	145.785	142.65	2.81765	6.31433	1.14674e-25	4.06969e-24
VC1316	1399817	1400293	+	-	476	chemotaxis protein CheY	2.90448	0.969953	12.8054	15.7407	2.80482	3.33989	1.10167e-05	4.76582e-05
VC2371	2530546	2529596	-	-	950	hypothetical protein	3.87263	11.6394	46.2966	62.9629	2.79761	5.18051	1.41617e-12	1.38952e-11
VC1822	1964893	1963028	-	-	1865	PTS system fructose-specific transporter subunit IIABC	25.1721	25.2188	185.186	165.278	2.79203	6.62638	3.51509e-41	3.90878e-39
VC0207	214449	215897	+	murP	1448	PTS system N-acetylmuramic acid transporter subunits IIBC	3.87263	8.72958	45.3115	43.287	2.79038	4.50721	1.51786e-15	2.15471e-14
VC1506	1620026	1619550	-	-	476	hypothetical protein	1.93632	0	5.9102	8.85416	2.78205	2.79061	0.00235481	0.00650839
VCA0180	198062	199294	+	-	1232	peptidase T	20.3313	32.0085	171.396	188.889	2.77754	6.70329	1.40851e-11	1.25973e-10
VC0338	358834	357398	-	-	1436	transporter	5.80895	9.69953	52.2068	54.1087	2.75834	5.10168	3.83317e-18	6.98767e-17
VC1898	2044494	2046512	+	-	2018	methyl-accepting chemotaxis protein	19.3632	21.339	143.815	132.812	2.75745	6.60633	7.0046e-39	6.1493e-37
VC0216	223454	225148	+	-	1694	methyl-accepting chemotaxis protein	9.68158	10.6695	67.9673	70.8333	2.75525	5.54582	3.69501e-22	9.94076e-21
VC0620	657323	655653	-	-	1670	peptide ABC transporter substrate-binding protein	24.204	26.1887	217.692	122.974	2.75113	6.88804	3.83693e-14	4.67154e-13
VCA0382	363345	363770	+	-	425	hypothetical protein	7.74527	5.81972	53.1918	39.3518	2.748	4.69198	1.94816e-15	2.7307e-14
VC2603	2773756	2772776	-	-	980	asparaginase	16.4587	17.4592	111.309	115.104	2.7301	6.17938	5.98284e-37	4.86799e-35
VC1080	1147494	1147859	+	-	365	hypothetical protein	20.3313	15.5193	125.099	114.12	2.72979	6.45923	2.71783e-21	6.71605e-20
VCA0512	442416	442883	+	nrdG	467	anaerobic ribonucleotide reductase-activating protein	9.68158	6.78967	61.0721	49.1898	2.72457	4.86435	9.86734e-17	1.59021e-15
VC1081	1147856	1148998	+	-	1142	response regulator	10.6497	11.6394	72.8925	75.7522	2.72418	5.71038	4.14544e-23	1.19217e-21
VCA0653	588491	587052	-	-	1439	PTS system sucrose-specific transporter subunit IIBC	2.90448	2.90986	19.7007	19.6759	2.70922	3.69965	3.14966e-07	1.7085e-06
VC1532	1645580	1644672	-	-	908	N-acetyl-D-glucosamine kinase	79.389	67.8967	463.951	499.768	2.7079	8.07795	9.22e-74	3.84474e-71
VCA0011	11751	8986	-	-	2765	transcriptional regulator MalT	5.80895	6.78967	38.4163	44.2708	2.69112	4.79457	4.26455e-14	5.13593e-13
VCA0014	14810	16990	+	malQ	2180	4-alpha-glucanotransferase	10.6497	4.84977	37.4313	62.9629	2.67604	5.22079	1.16848e-14	1.51087e-13
VCA0665	600714	602093	+	dcuC	1379	C4-dicarboxylate transporter DcuC	91.9751	96.9953	563.439	632.58	2.66045	8.47023	2.07463e-14	2.60187e-13
VCA0638	575896	572693	-	-	3203	AcrB/AcrD/AcrF family transporter	1.93632	1.93991	16.7456	8.85416	2.64872	3.2284	9.49331e-05	0.000348785
VC1249	1321599	1321087	-	-	512	hypothetical protein	15.4905	28.1286	150.71	123.958	2.6481	6.65327	5.70351e-16	8.3819e-15
VCA0511	440291	442411	+	-	2120	anaerobic ribonucleoside triphosphate reductase	24.204	32.9784	183.216	167.245	2.61056	6.55653	4.60042e-14	5.46157e-13
VC1454	1565901	1564822	-	-	1079	RstA1 protein	0.968158	1.93991	5.9102	12.7893	2.58779	2.98908	0.00677611	0.01692
VCA0773	715286	716707	+	-	1421	methyl-accepting chemotaxis protein	21.2995	28.1286	136.92	160.359	2.58267	6.51521	2.1106e-29	1.05089e-27
VC0687	735282	733798	-	-	1484	carbon starvation protein A	15.4905	20.369	114.264	101.331	2.57986	6.16143	2.53908e-21	6.32118e-20
VCA0610	546518	547168	+	-	650	isoprenoid biosynthesis protein	16.4587	18.4291	101.458	106.25	2.56547	6.09793	1.40625e-20	3.2806e-19
VCA0543	479340	479852	+	-	512	hypothetical protein	89.0706	81.4761	512.217	490.914	2.55451	8.15128	1.1912e-71	3.61258e-69
VC1147	1217797	1219065	+	-	1268	iron-containing alcohol dehydrogenase	15.4905	17.4592	109.339	82.6388	2.53379	5.99712	5.95184e-18	1.06749e-16
VC0281	287033	289234	+	-	2201	lysine decarboxylase, inducible	703.851	330.754	3299.86	2676.91	2.52996	10.7638	1.4627e-29	7.39331e-28
VC1604	1718077	1717391	-	-	686	response regulator	9.68158	8.72958	50.2367	55.0925	2.50056	4.99252	2.94537e-16	4.42602e-15
VC1605a	1720022	1720255	+	-	233	hypothetical protein	7.74527	3.87981	33.4911	33.449	2.50047	4.76034	6.54436e-10	4.91711e-09
VC1950	2102795	2100348	-	-	2447	biotin sulfoxide reductase	43.5671	17.4592	181.246	164.294	2.4961	6.65382	1.39209e-34	9.10592e-33
VCA1050	1000877	1001800	+	-	923	hypothetical protein	3.87263	2.90986	21.6707	17.7083	2.49516	4.04565	1.08616e-06	5.43242e-06
VCA0798	740343	739663	-	-	680	CbbY family protein	10.6497	8.72958	62.0571	48.206	2.49331	5.42668	1.83543e-12	1.78513e-11
VC0910	969788	971224	+	-	1436	PTS system trehalose(maltose)-specific transporter subunits IIBC	280.766	243.458	1431.25	1508.16	2.48669	9.73103	8.15561e-60	1.51151e-57
VCA0640	577431	576967	-	-	464	hypothetical protein	3.87263	3.87981	31.5211	12.7893	2.47795	3.93544	7.5192e-05	0.000279022
VC2383	2547605	2548465	+	-	860	LysR family transcriptional regulator	2.90448	0.969953	12.8054	9.83795	2.47359	3.28346	0.000312186	0.00103421
VCA0720	665712	665137	-	-	575	guanylate cyclase-like protein	1.93632	0	5.9102	5.90277	2.46598	2.46223	0.0129554	0.0300132
VC1951	2103924	2102818	-	-	1106	cytochrome c-type protein YecK	37.7582	25.2188	169.426	175.116	2.44702	6.72872	4.18379e-28	1.93849e-26
VC1687	1821294	1820389	-	-	905	manganese-dependent inorganic pyrophosphatase	83.2616	74.6864	435.385	420.081	2.4354	7.87071	2.45669e-40	2.41045e-38
VCA0984	932920	934056	+	lldD	1136	L-lactate dehydrogenase	1.93632	0.969953	9.85033	6.88657	2.42973	3.02385	0.0025832	0.00707517
VC1463	1572817	1571738	-	-	1079	RstA2 protein	0.968158	1.93991	5.9102	10.8217	2.42956	2.9488	0.012683	0.0296086
VC2352	2509708	2508452	-	-	1256	NupC family protein	353.378	297.776	1725.78	1774.77	2.42604	9.93657	4.29255e-62	8.94997e-60
VC0439	469307	469792	+	-	485	hypothetical protein	60.994	52.3775	295.51	313.831	2.42361	7.47671	6.10498e-36	4.62868e-34
VC0655	700105	700656	+	-	551	acetyltransferase	60.994	74.6864	344.762	381.713	2.41866	7.73933	1.06979e-25	3.83743e-24
VCA0656	592599	591628	-	-	971	aminoimidazole riboside kinase	3.87263	5.81972	24.6258	27.5463	2.39951	4.13232	3.46476e-08	2.15241e-07
VC0652	697247	696234	-	-	1013	protease	39.6945	48.4977	218.677	236.111	2.36329	7.16118	6.44411e-07	3.28709e-06
VC2007	2160544	2159327	-	-	1217	ROK family transcriptional regulator	41.6308	42.6779	210.797	219.386	2.34787	6.96215	5.98075e-49	8.67469e-47
VCA0141	157249	155195	-	-	2054	C4-dicarboxylate transport sensor protein	2.90448	1.93991	13.7905	11.8055	2.34397	3.30128	0.000193288	0.000670278
VC0706	756569	756243	-	-	326	sigma-54 modulation protein	121.02	166.832	557.529	899.189	2.33837	9.26278	1.08314e-09	7.94146e-09
VC1034	1100393	1101169	+	-	776	uridine phosphorylase	466.652	361.793	2048.87	2097.45	2.32299	10.371	1.10278e-34	7.35778e-33
VC2149	2302636	2302349	-	-	287	hypothetical protein	41.6308	86.3258	297.48	335.474	2.30435	7.74955	6.93903e-09	4.62048e-08
VC0550	582646	584439	+	-	1793	oxaloacetate decarboxylase	14.5224	15.5193	70.9224	76.736	2.28801	5.53595	4.60795e-20	1.01802e-18
VC0287	296367	296882	+	-	515	thermoresistant gluconokinase	2.90448	3.87981	17.7306	15.7407	2.26226	3.38766	3.66987e-05	0.0001454
VC1239	1313354	1313893	+	cobU	539	adenosylcobinamide kinase	19.3632	18.4291	95.5482	86.574	2.26131	5.74061	1.72879e-24	5.65418e-23
VC1216	1294549	1295667	+	-	1118	GGDEF family protein	23.2358	17.4592	99.4883	96.412	2.26016	6.07675	3.67476e-26	1.39307e-24
VCA0986	937950	937117	-	-	833	hypothetical protein	4.84079	2.90986	17.7306	19.6759	2.23526	3.80097	9.35649e-06	4.08016e-05
VC2473	2654268	2654501	+	-	233	hypothetical protein	28.0766	46.5578	182.231	169.213	2.2318	7.03272	8.74864e-11	7.29637e-10
VC1539	1650858	1651724	+	-	866	hypothetical protein	20.3313	30.0686	122.144	115.104	2.22962	6.26829	9.86504e-22	2.57108e-20
VC0058	53311	52757	-	-	554	carbonic anhydrase	41.6308	34.9183	166.471	192.824	2.22704	6.87275	1.63811e-19	3.48073e-18
VC0790	846274	845591	-	-	683	transcriptional regulator CitB	1.93632	4.84977	14.7755	17.7083	2.21951	3.43706	4.2649e-05	0.000166796
VC2174	2320282	2318621	-	ushA	1661	bifunctional UDP-sugar hydrolase/5'-nucleotidase	75.5164	63.047	297.48	338.426	2.19622	7.54486	1.07214e-35	7.77534e-34
VC1082	1149033	1149398	+	-	365	response regulator	13.5542	11.6394	50.2367	64.9305	2.18174	5.06935	5.17655e-14	6.12374e-13
VC1115	1184923	1185639	+	bioD	716	dithiobiotin synthetase	28.0766	53.3474	186.171	183.97	2.18131	6.86544	7.5709e-09	5.02118e-08
VC0282	291022	289352	-	-	1670	methyl-accepting chemotaxis protein	3.87263	2.90986	16.7456	14.7569	2.17545	3.80353	7.08259e-05	0.00026429
VCA0903	858137	857004	-	-	1133	hypothetical protein	4.84079	1.93991	14.7755	16.7245	2.17545	3.42719	7.08259e-05	0.00026429
VC0288	296879	298675	+	-	1796	phosphogluconate dehydratase	2.90448	1.93991	11.8204	10.8217	2.16887	2.84535	0.000916033	0.00280356
VC0060	59356	59736	+	ccrB	380	camphor resistance protein CrcB	23.2358	38.7981	110.324	167.245	2.15755	6.49471	4.06196e-13	4.34317e-12
VC1865	2005135	2006688	+	-	1553	hypothetical protein	111.338	123.184	549.648	496.817	2.15657	8.33824	9.09389e-10	6.80206e-09
VCA0330	332490	332978	+	-	488	hypothetical protein	3.87263	1.93991	13.7905	12.7893	2.14646	3.54574	0.000325912	0.00107435
VC1231	1305948	1305061	-	-	887	cytidine deaminase	189.759	161.982	788.026	753.587	2.13102	8.93643	1.71804e-57	3.01652e-55
VCA0747	691251	692894	+	glpA	1643	sn-glycerol-3-phosphate dehydrogenase subunit A	2.90448	3.87981	10.8354	19.6759	2.13001	3.89363	0.000117037	0.000422549
VC0089	86574	87575	+	-	1001	cytochrome c551 peroxidase	1.93632	1.93991	9.85033	7.87036	2.12423	2.83544	0.00435433	0.0114559
VC1539a	1651882	1652085	+	-	203	hypothetical protein	5.80895	12.6094	33.4911	47.2222	2.11754	4.99009	2.49924e-08	1.57311e-07
VC1238	1312560	1313345	+	cobS	785	cobalamin synthase	19.3632	20.369	93.5781	78.7036	2.10955	5.73535	1.93635e-21	4.93105e-20
VC2013	2168149	2166647	-	-	1502	PTS system glucose-specific transporter subunits IIBC	422.117	369.552	1624.32	1784.6	2.10599	9.96235	8.42201e-30	4.32243e-28
VCA0682	617798	618424	+	-	626	transcriptional regulator UhpA	2.90448	1.93991	10.8354	10.8217	2.10543	3.22458	0.00151934	0.00440427
VC2070	2227229	2226756	-	-	473	phosphohistidine phosphatase	50.3442	44.6178	192.081	213.484	2.09163	7.05738	1.65483e-28	8.00074e-27
VC1596	1709275	1708211	-	-	1064	galactose-1-phosphate uridylyltransferase	7.74527	4.84977	26.5959	27.5463	2.0824	4.28022	2.81071e-07	1.53714e-06
VC1276	1350777	1352132	+	-	1355	sensor histidine kinase	4.84079	2.90986	14.7755	18.6921	2.0759	3.71028	6.93776e-05	0.000259466
VCA0105	115142	115426	+	-	284	hypothetical protein	3.87263	3.87981	13.7905	19.6759	2.0759	3.56378	6.93776e-05	0.000259466
VCA1012	962579	962112	-	-	467	hypothetical protein	12.5861	11.6394	56.1469	46.2384	2.06824	5.07705	8.02766e-13	8.21481e-12
VC1436	1533393	1533229	-	-	164	FixS-like protein	43.5671	44.6178	163.515	205.613	2.06253	6.79417	3.1405e-21	7.70347e-20
VC0140	133760	133431	-	-	329	hypothetical protein	6.77711	6.78967	32.5061	24.5949	2.05374	4.21194	1.68871e-07	9.62995e-07
VC0728	785364	784588	-	-	776	hypothetical protein	13.5542	18.4291	65.9972	66.8981	2.04678	5.63806	7.92674e-16	1.14972e-14
VCA0758	702952	702263	-	-	689	arginine transporter permease subunit ArtQ	2.90448	0.969953	8.8653	7.87036	2.04295	3.00648	0.0102543	0.0244696
VCA0130	144693	145577	+	-	884	D-ribose transporter subunit RbsB	2.90448	1.93991	8.8653	11.8055	2.03909	3.26163	0.00250211	0.00687993
VCA1015	963699	965132	+	-	1433	Na+/H+ antiporter	3.87263	2.90986	16.7456	11.8055	2.03458	3.72337	0.000314516	0.0010409
VC0130	123772	126261	+	-	2489	GGDEF family protein	12.5861	13.5793	52.2068	54.1087	2.01259	5.09113	7.7e-13	7.92815e-12
VC0076	76635	76210	-	-	425	universal stress protein A	148.128	155.193	624.511	593.229	2.00442	8.89347	7.78507e-13	7.99107e-12
VCA0867	820262	819609	-	-	653	outer membrane protein W	11.6179	9.69953	39.4013	46.2384	1.99388	5.13265	1.64156e-10	1.32597e-09
VCA0382a	363919	364266	+	-	347	membrane protein	0	5.81972	12.8054	10.8217	1.97817	3.15563	0.00143689	0.00419744
VC2326	2478318	2478626	+	-	308	hypothetical protein	127.797	122.214	444.25	536.169	1.97036	8.29022	5.53893e-23	1.5793e-21
VCA0540	478056	476605	-	-	1451	formate transporter 1	181.046	168.772	648.152	716.203	1.96279	8.40293	6.30997e-26	2.3389e-24
VC1600	1714494	1713805	-	-	689	hypothetical protein	7.74527	10.6695	34.4762	37.3842	1.95047	4.825	1.2822e-08	8.35435e-08
VC2696	2863683	2863198	-	fxsA	485	FxsA protein	26.1403	44.6178	127.069	146.586	1.94799	6.5607	9.79988e-18	1.72976e-16
VCA0788	733402	732773	-	-	629	DnaJ-like protein	11.6179	10.6695	40.3864	46.2384	1.9469	4.88351	2.51973e-10	1.9919e-09
VC1820	1961098	1961538	+	-	440	PTS system fructose-specific transporter subunit IIA	0.968158	10.6695	30.536	14.7569	1.93881	4.19999	0.00772337	0.0190289
VCA0609	546331	546513	+	-	182	hypothetical protein	30.9811	36.8582	109.339	149.537	1.92832	6.71828	1.41458e-08	9.12773e-08
VCA1105	1062166	1061510	-	-	656	DNA-binding response regulator	5.80895	7.75963	25.6109	26.5625	1.92425	4.18519	1.80855e-06	8.7313e-06
VCA0919	871322	871624	+	-	302	hypothetical protein	210.09	225.999	768.326	880.497	1.91816	9.04449	1.86833e-26	7.33266e-25
VC1598	1711301	1712125	+	-	824	ABC transporter substrate-binding protein-like protein	3.87263	1.93991	9.85033	12.7893	1.91741	3.26156	0.00232434	0.00644019
VC0654	699642	700169	+	-	527	hypothetical protein	39.6945	56.2573	175.336	182.002	1.89431	6.86721	5.29723e-09	3.57001e-08
VC1066	1132405	1133148	+	-	743	hypothetical protein	13.5542	17.4592	62.0571	53.125	1.88479	5.38531	9.74204e-13	9.87826e-12
VC2337	2486484	2487491	+	-	1007	LacI family transcription regulator	30.0129	19.3991	100.473	82.6388	1.88424	6.04247	1.65694e-19	3.49845e-18
VCA0621	556524	555529	-	-	995	SorC family transcriptional regulator	3.87263	2.90986	10.8354	14.7569	1.87845	3.29768	0.0013249	0.00390794
VC1286	1361218	1362240	+	-	1022	LacI family transcription regulator	18.395	20.369	69.9374	72.8009	1.87407	5.54177	2.58642e-15	3.56542e-14
VC0913	974049	975107	+	-	1058	hypothetical protein	32.9174	32.9784	123.129	119.039	1.87386	6.32847	5.25191e-25	1.78779e-23
VC2264	2420283	2420696	+	-	413	hypothetical protein	14.5224	8.72958	35.4612	50.1736	1.8697	4.68329	2.25808e-09	1.60276e-08
VCA0807	751488	752324	+	-	836	ABC transporter substrate-binding protein	6.77711	6.78967	24.6258	25.5787	1.86902	4.27826	4.55625e-06	2.09073e-05
VC1605	1719693	1718077	-	-	1616	sensor kinase citA	3.87263	4.84977	15.7605	16.7245	1.86812	3.65006	0.000273584	0.00091585
VCA0414	382198	382623	+	-	425	hypothetical protein	1.93632	1.93991	7.88026	6.88657	1.86511	2.66912	0.0192402	0.0429333
VC0651	696222	695344	-	-	878	hypothetical protein	18.395	22.3089	77.8176	70.8333	1.86247	5.73381	0.000208691	0.000715513
VC1301	1382735	1381482	-	-	1253	serine transporter	156.842	141.613	545.708	540.104	1.86232	8.41454	6.17446e-16	9.03422e-15
VC1823	1965110	1965409	+	-	299	PTS system fructose-specific transporter subunit IIB	62.9303	63.047	247.243	210.532	1.85943	7.33506	7.19517e-22	1.90501e-20
VC2699	2866537	2867844	+	-	1307	anaerobic C4-dicarboxylate transporter	217.836	182.351	709.224	737.847	1.85374	8.77478	2.03194e-13	2.25201e-12
VCA0743	687762	688013	+	-	251	hypothetical protein	39.6945	48.4977	138.89	180.035	1.85174	6.74971	6.6013e-17	1.07424e-15
VC2416	2588859	2590763	+	-	1904	2`,3`-cyclic-nucleotide 2`-phosphodiesterase	18.395	18.4291	62.0571	70.8333	1.84469	5.67926	4.38252e-14	5.24017e-13
VC1710	1845265	1842809	-	-	2456	hypothetical protein	6.77711	4.84977	22.6558	19.6759	1.84231	4.07894	3.34721e-05	0.000133888
VC2656	2826752	2828560	+	-	1808	fumarate reductase flavoprotein subunit	526.678	311.355	1404.66	1588.83	1.8364	9.89776	5.35996e-22	1.43047e-20
VC0392	414609	415727	+	-	1118	class V aminotransferase	12.5861	16.4892	50.2367	54.1087	1.83502	5.17008	2.6321e-11	2.28664e-10
VC2009	2163645	2162476	-	-	1169	hypothetical protein	5.80895	6.78967	21.6707	23.6111	1.82587	4.17137	1.94432e-05	8.08759e-05
VCA1019	967698	968144	+	-	446	hypothetical protein	3.87263	4.84977	18.7156	12.7893	1.82413	3.83841	0.0165237	0.0373462
VC2498	2683604	2684086	+	-	482	hypothetical protein	18.395	10.6695	45.3115	58.0439	1.82138	4.84834	4.11735e-11	3.53098e-10
VCA0983	931049	932797	+	-	1748	L-lactate permease	1.93632	2.90986	10.8354	6.88657	1.8195	2.98461	0.010645	0.0253293
VCA0281	300467	301624	+	-	1157	integrase	24.204	25.2188	91.6081	82.6388	1.81278	5.98321	2.60395e-16	3.94853e-15
VC2349	2506983	2505637	-	deoA	1346	thymidine phosphorylase	76.4845	53.3474	226.558	230.208	1.81273	7.07807	3.91004e-19	8.0024e-18
VCA0544	481748	480084	-	-	1664	hypothetical protein	16.4587	18.4291	62.0571	60.0115	1.79978	5.46429	1.14608e-12	1.1447e-11
VC1083	1149395	1149979	+	-	584	hypothetical protein	2.90448	4.84977	12.8054	14.7569	1.79803	3.76512	0.00119946	0.00358549
VC1696	1830468	1830701	+	-	233	DNA-binding protein	63.8985	53.3474	218.677	187.905	1.79179	7.34916	5.64613e-16	8.33428e-15
VCA1068	1018428	1017946	-	-	482	AsnC family transcriptional regulator	15.4905	9.69953	43.3415	44.2708	1.78808	4.97535	1.99955e-09	1.42532e-08
VCA0137	152691	151333	-	glpT	1358	sn-glycerol-3-phosphate transporter	4.84079	5.81972	19.7007	17.7083	1.7879	4.30794	0.000716353	0.0022355
VCA0364	352409	352675	+	-	266	hypothetical protein	4.84079	0.969953	9.85033	10.8217	1.78763	3.17102	0.00594181	0.0151197
VCA0405	377315	377935	+	-	620	hypothetical protein	3.87263	1.93991	9.85033	10.8217	1.78763	3.11952	0.00594181	0.0151197
VCA0439	395245	396249	+	-	1004	microcin immunity protein MccF	4.84079	6.78967	20.6857	19.6759	1.774	3.75486	8.26181e-05	0.000305559
VC0899	958635	957262	-	-	1373	hypothetical protein	37.7582	33.9484	115.249	129.861	1.76976	6.40119	1.94823e-07	1.09051e-06
VC2241	2395220	2394897	-	-	323	cytochrome c554	37.7582	42.6779	135.935	136.748	1.75829	6.58142	6.3768e-19	1.28927e-17
VC2714	2889173	2888451	-	ompR	722	osmolarity response regulator	30.9811	36.8582	104.414	124.942	1.75386	6.28205	2.75487e-13	2.99357e-12
VCA0702	642655	643803	+	-	1148	iron-containing alcohol dehydrogenase	17.4269	24.2488	69.9374	70.8333	1.75036	5.72581	3.22104e-14	3.95051e-13
VCA0142	157539	158891	+	-	1352	C4-dicarboxylate transport transcriptional regulator	11.6179	13.5793	43.3415	41.3194	1.73875	4.82392	7.47445e-09	4.96708e-08
VCA0695	634750	634079	-	-	671	hypothetical protein	2.90448	1.93991	9.85033	6.88657	1.73819	2.93959	0.0169317	0.0381391
VC1343	1431040	1429934	-	-	1106	M20A family peptidase	127.797	100.875	378.253	384.664	1.73708	8.00411	1.80616e-28	8.48641e-27
VCA0283	302926	304149	+	-	1223	hypothetical protein	11.6179	17.4592	48.2666	49.1898	1.73669	5.09288	1.53256e-09	1.11144e-08
VC2033	2190302	2187618	-	-	2684	bifunctional acetaldehyde-CoA/alcohol dehydrogenase	889.738	780.812	2641.86	2910.07	1.73252	10.9612	1.27756e-08	8.34037e-08
VC2275	2429904	2429515	-	-	389	DNA-binding transcriptional regulator Crl	21.2995	16.4892	62.0571	63.9467	1.73079	5.44583	3.11936e-12	2.94793e-11
VC0911	971304	972992	+	-	1688	trehalose-6-phosphate hydrolase	192.664	162.952	547.678	625.694	1.72154	8.6761	1.99641e-32	1.11e-30
VC1599	1712741	1713802	+	-	1061	GGDEF family protein	10.6497	7.75963	30.536	30.4977	1.71571	4.44849	1.81672e-06	8.74544e-06
VC0492	526789	525623	-	-	1166	hypothetical protein	27.1084	27.1587	88.653	89.5254	1.71068	5.78243	1.7811e-14	2.24217e-13
VC1784	1933231	1935654	+	-	2423	neuraminidase	2.90448	3.87981	12.8054	9.83795	1.70335	3.51528	0.00529111	0.0136937
VCA0644	578595	580298	+	-	1703	NADH oxidase	15.4905	10.6695	51.2217	34.4328	1.7016	5.08683	6.61517e-06	2.96616e-05
VC0144	135210	135839	+	-	629	hypothetical protein	39.6945	44.6178	121.159	153.472	1.70095	6.40955	5.66943e-23	1.60281e-21
VC0995	1061324	1062895	+	-	1571	PTS system N-acetylglucosamine-specific transporter subunit IIABC	54.2169	55.2873	182.231	173.148	1.69615	6.87026	3.09297e-22	8.45748e-21
VC0449	480919	479294	-	-	1625	methyl-accepting chemotaxis protein	11.6179	11.6394	38.4163	37.3842	1.69408	4.60804	1.22518e-07	7.20844e-07
VC0303	311277	314720	+	-	3443	sensor histidine kinase	3.87263	3.87981	13.7905	11.8055	1.69209	3.44325	0.00294745	0.00799406
VC1453	1564844	1564470	-	-	374	RstB1 protein	8.71343	10.6695	19.7007	43.287	1.68797	4.67552	0.00279766	0.00761877
VCA0025	30484	31872	+	-	1388	NadC family protein	10.6497	5.81972	31.5211	21.6435	1.6755	4.5203	1.27544e-05	5.469e-05
VC1595	1708202	1706985	-	-	1217	galactokinase	7.74527	8.72958	25.6109	26.5625	1.64865	4.26197	1.95299e-05	8.10346e-05
VCA0358	349076	349501	+	-	425	hypothetical protein	2.90448	2.90986	10.8354	7.87036	1.64502	3.13962	0.0146652	0.033486
VC2382	2546833	2547453	+	-	620	hypothetical protein	17.4269	13.5793	52.2068	45.2546	1.64434	4.89072	2.58105e-09	1.82424e-08
VC0023	20943	21200	+	-	257	NADH dehydrogenase subunit II-like protein	1.93632	5.81972	12.8054	11.8055	1.63605	3.65544	0.00456853	0.0119254
VC1731	1870186	1870434	+	-	248	hypothetical protein	9.68158	16.4892	34.4762	47.2222	1.63361	4.68347	9.49823e-06	4.13117e-05
VC1065	1132354	1132052	-	-	302	methylated-DNA--protein-cysteine methyltransferase-like protein	3.87263	4.84977	14.7755	12.7893	1.63301	3.593	0.00257531	0.00705937
VC1727	1866550	1865333	-	glgC	1217	glucose-1-phosphate adenylyltransferase	36.79	36.8582	107.369	121.007	1.62947	6.44694	1.50015e-10	1.2236e-09
VC0551	584449	585579	+	-	1130	oxaloacetate decarboxylase subunit beta	5.80895	4.84977	16.7456	16.7245	1.62853	3.76	0.000829814	0.00256558
VC0204	213288	212440	-	-	848	hypothetical protein	14.5224	20.369	56.1469	52.1412	1.6273	5.03875	7.69434e-09	5.09292e-08
VC2435	2610318	2609692	-	-	626	MutT/nudix family protein	191.695	209.51	580.185	656.192	1.62314	8.59965	2.36745e-24	7.56823e-23
VC2378	2543736	2544170	+	-	434	hypothetical protein	39.6945	28.1286	111.309	97.3957	1.61783	6.18856	3.82679e-18	6.98767e-17
VCA0859	808977	808054	-	-	923	aldo/keto reductase	50.3442	52.3775	150.71	162.326	1.60535	6.73192	3.33714e-25	1.15966e-23
VCA0092	101295	100666	-	-	629	hypothetical protein	16.4587	17.4592	47.2816	56.0763	1.6007	5.11536	1.81092e-09	1.29919e-08
VCA0619	554224	554592	+	-	368	hypothetical protein	17.4269	9.69953	45.3115	37.3842	1.59904	5.05007	1.09699e-06	5.47021e-06
VCA0536	474038	473172	-	-	866	hypothetical protein	29.0448	29.0986	86.6829	88.5416	1.58749	6.10818	3.71103e-15	5.05305e-14
VC2470	2652245	2651883	-	-	362	hypothetical protein	21.2995	12.6094	52.2068	50.1736	1.58693	5.23419	2.72963e-09	1.91706e-08
VC0552	585702	586652	+	-	950	quinone oxidoreductase	54.2169	56.2573	149.725	182.002	1.58422	6.8515	9.81475e-15	1.27401e-13
VC1189	1263812	1264234	+	-	422	hypothetical protein	100.688	86.3258	299.45	261.69	1.58389	7.82405	9.31859e-16	1.33995e-14
VCA0270	288819	289988	+	-	1169	D-alanyl-D-alanine carboxypeptidase	16.4587	12.6094	44.3265	43.287	1.58348	5.08277	3.9562e-08	2.43954e-07
VCA0522	454734	456794	+	-	2060	sensor histidine kinase/response regulator LuxN	14.5224	11.6394	45.3115	33.449	1.58079	4.89369	1.9822e-07	1.10764e-06
VC1914	2063525	2063247	-	ihfB	278	integration host factor subunit beta	142.319	173.622	394.013	548.958	1.57688	8.41198	2.13167e-17	3.66559e-16
VC1277	1352113	1352763	+	-	650	LuxR family transcriptional regulator	3.87263	2.90986	10.8354	9.83795	1.57357	3.27972	0.0125729	0.0294131
VCA0759	703685	702954	-	-	731	arginine ABC transporter substrate-binding protein	3.87263	2.90986	10.8354	9.83795	1.57357	3.38727	0.0125729	0.0294131
VC1824	1965418	1966197	+	-	779	PTS system nitrogen regulatory subunit IIA	17.4269	16.4892	52.2068	49.1898	1.57303	5.31553	4.10522e-09	2.7949e-08
VCA1041	991281	992984	+	-	1703	phosphomannomutase	66.8029	53.3474	190.111	167.245	1.57044	7.10863	2.25917e-18	4.28215e-17
VC1155	1226963	1226418	-	-	545	response regulator	11.6179	6.78967	26.5959	28.5301	1.56948	4.236	2.28382e-05	9.31395e-05
VC0026	23008	22028	-	-	980	zinc-binding alcohol dehydrogenase	44.5353	34.9183	114.264	121.991	1.56911	6.42084	1.04466e-13	1.18941e-12
VC1237	1311451	1312560	+	cobT	1109	nicotinate-nucleotide--dimethylbenzimidazole phosphoribosyltransferase	26.1403	28.1286	86.6829	74.7685	1.5686	5.75986	1.90271e-12	1.84519e-11
VC0622	661623	658234	-	-	3389	sensory box sensor histidine kinase/response regulator	9.68158	7.75963	25.6109	26.5625	1.56736	4.1888	3.94799e-05	0.00015513
VC2702	2873971	2874600	+	-	629	LuxR family transcriptional regulator	31.9492	18.4291	79.7877	69.8495	1.56563	6.023	4.79773e-10	3.70491e-09
VC0142	133965	134333	+	-	368	hypothetical protein	9.68158	20.369	37.4313	51.1574	1.55241	5.22566	4.98536e-05	0.000192937
VC2145	2301252	2300344	-	-	908	TyrA protein	134.574	136.763	371.357	422.048	1.54713	8.02841	2.00425e-19	4.15291e-18
VCA1024	972062	971811	-	-	251	hypothetical protein	10.6497	6.78967	22.6558	28.5301	1.54002	4.06448	0.000391101	0.00127538
VC1347	1434725	1435372	+	-	647	glutathione S-transferase	11.6179	7.75963	28.566	27.5463	1.52185	4.34874	2.97967e-05	0.000119906
VC2741	2915191	2914757	-	-	434	D-tyrosyl-tRNA(Tyr) deacylase	91.0069	76.6263	245.273	236.111	1.52043	7.29759	1.80413e-20	4.15074e-19
VC2350	2507850	2507071	-	-	779	deoxyribose-phosphate aldolase	194.6	193.021	535.858	576.504	1.52032	8.48085	2.37361e-27	1.0157e-25
VCA1004	957817	957203	-	-	614	hypothetical protein	29.0448	24.2488	72.8925	79.6874	1.51316	5.61677	1.29538e-12	1.27851e-11
VCA0955	904651	904127	-	-	524	MarR family transcriptional regulator	9.68158	7.75963	23.6408	26.5625	1.51213	4.14584	8.89559e-05	0.000327908
VC2738	2910015	2911643	+	-	1628	phosphoenolpyruvate carboxykinase	139.415	122.214	401.894	344.328	1.51116	8.19984	1.63741e-15	2.31458e-14
VCA0519	449421	450401	+	-	980	DNA-binding transcriptional regulator FruR	47.4398	48.4977	144.8	127.893	1.5047	6.64447	2.99863e-20	6.80505e-19
VC1114	1184144	1184947	+	-	803	biotin synthesis protein BioC	23.2358	36.8582	87.6679	82.6388	1.49918	5.90274	5.98007e-05	0.000227474
VC1367	1458164	1456161	-	-	2003	GGDEF family protein	14.5224	19.3991	49.2517	46.2384	1.48665	5.06174	4.52304e-08	2.75847e-07
VC2301	2456255	2455575	-	-	680	transcriptional activator	17.4269	19.3991	43.3415	60.0115	1.48287	5.39463	1.35496e-08	8.77696e-08
VC0068	69233	68250	-	-	983	LysR family transcriptional regulator	6.77711	5.81972	16.7456	18.6921	1.47438	3.85029	0.0014125	0.00414798
VC1781	1930173	1930895	+	-	722	N-acetylmannosamine-6-phosphate 2-epimerase	25.1721	26.1887	90.623	52.1412	1.47047	5.76335	9.91734e-05	0.000363563
VC1041	1109436	1109903	+	-	467	phosphotyrosine protein phosphatase	7.74527	9.69953	25.6109	22.6273	1.4547	4.33995	0.000196781	0.000680977
VCA0292	311034	311300	+	-	266	hypothetical protein	5.80895	1.93991	10.8354	10.8217	1.45355	3.17485	0.0161661	0.0365629
VC1433	1531586	1530639	-	-	947	universal stress protein UspE	59.0577	71.7765	177.306	179.051	1.44394	7.17801	5.12522e-10	3.93957e-09
VCA1045	994881	996830	+	-	1949	PTS system mannitol-specific transporter subunit IIABC	12.5861	12.6094	32.5061	36.4004	1.44272	4.77599	8.25836e-06	3.64899e-05
VCA0772	713856	715058	+	-	1202	tyrosine-specific transport protein	20.3313	19.3991	52.2068	56.0763	1.4409	5.13673	1.29756e-08	8.43792e-08
VC1244	1315915	1316922	+	-	1007	vtamin B12-transporter permease	21.2995	21.339	56.1469	60.0115	1.44069	5.26801	3.89714e-09	2.66411e-08
VC1702	1834104	1834400	+	-	296	hypothetical protein	92.9432	90.2057	227.543	266.609	1.43074	7.37678	9.39041e-20	2.0081e-18
VCA0561	499272	499646	+	-	374	hypothetical protein	24.204	24.2488	62.0571	68.8657	1.42955	5.62181	6.11725e-10	4.617e-09
VC1602	1716530	1715544	-	-	986	chemotaxis protein CheV	55.185	74.6864	169.426	178.067	1.41837	6.8235	1.86915e-16	2.8868e-15
VCA0191	207097	208581	+	-	1484	hypothetical protein	30.0129	33.9484	84.7128	86.574	1.41779	5.9955	9.17075e-13	9.35585e-12
VC1973	2125213	2124347	-	-	866	naphthoate synthase	69.7074	66.9268	179.276	183.97	1.40901	7.11107	1.94827e-07	1.09051e-06
VCA0216	233907	234173	+	-	266	hypothetical protein	14.5224	10.6695	31.5211	35.4166	1.40108	4.57102	0.000752629	0.00234214
VC1050	1120189	1121295	+	-	1106	response regulator	12.5861	12.6094	30.536	36.4004	1.40105	4.70359	1.77262e-05	7.39183e-05
VC0695	743534	744607	+	-	1073	phospho-2-dehydro-3-deoxyheptonate aldolase	254.626	216.3	532.903	701.446	1.38971	8.73824	1.05971e-10	8.75047e-10
VC1613	1727761	1727537	-	-	224	hypothetical protein	15.4905	10.6695	40.3864	28.5301	1.38878	4.74093	1.51331e-05	6.4066e-05
VCA0969	916070	916918	+	-	848	pirin	8.71343	7.75963	23.6408	19.6759	1.38157	4.35058	0.00235737	0.00651008
VC2689	2857778	2856783	-	pfkA	995	6-phosphofructokinase	553.787	524.745	1286.45	1514.06	1.37642	9.85041	2.83338e-14	3.5008e-13
VC0993	1059716	1058502	-	-	1214	N-acetylglucosamine repressor	46.4716	48.4977	122.144	123.958	1.37149	6.40409	6.92663e-17	1.12171e-15
VC0697	746245	745814	-	-	431	hypothetical protein	26.1403	21.339	65.9972	57.0601	1.36923	5.69936	4.60471e-09	3.12858e-08
VC0872	936865	936662	-	-	203	hypothetical protein	57.1213	78.5662	169.426	180.035	1.36332	6.89362	3.62148e-06	1.68263e-05
VC1668	1800326	1799619	-	-	707	pseudouridine synthase	11.6179	11.6394	31.5211	28.5301	1.35925	4.58765	7.53144e-05	0.000279165
VC1968	2120575	2120030	-	-	545	transcriptional regulator	39.6945	42.6779	105.399	105.266	1.35216	6.05817	1.25356e-12	1.24425e-11
VCA0248	268327	269394	+	-	1067	L-ascorbate 6-phosphate lactonase	3.87263	6.78967	11.8204	15.7407	1.35066	3.48455	0.00951153	0.0229266
VCA0806	751400	750927	-	-	473	hypothetical protein	26.1403	35.8883	81.7577	76.736	1.35012	6.02111	7.83638e-08	4.6766e-07
VCA0483	422784	423452	+	-	668	hypothetical protein	10.6497	9.69953	26.5959	25.5787	1.34782	4.00449	0.000259997	0.000873463
VCA0654	588792	589784	+	-	992	sucrose operon repressor ScrR	20.3313	17.4592	48.2666	48.206	1.34635	5.21867	3.539e-07	1.88596e-06
VC2439	2617736	2616435	-	-	1301	methyl-accepting chemotaxis protein	44.5353	43.6479	102.443	121.007	1.33902	6.36199	3.64091e-14	4.44911e-13
VC2670	2837230	2838027	+	tpiA	797	triosephosphate isomerase	774.527	767.233	1846.94	2046.29	1.33625	10.2778	2.42098e-16	3.68785e-15
VC2504	2692614	2691637	-	-	977	D-lactate dehydrogenase	14.5224	10.6695	32.5061	31.4815	1.3362	4.58756	5.42005e-05	0.000207831
VCA0697	635108	637036	+	-	1928	sensory box/GGDEF family protein	5.80895	5.81972	16.7456	12.7893	1.32651	3.72065	0.00794991	0.019515
VCA0249	270027	269494	-	-	533	cytochrome b561	22.2676	14.5493	50.2367	42.3032	1.32372	5.10696	7.11513e-05	0.000265208
VC0015a	13876	14367	+	-	491	hypothetical protein	5.80895	3.87981	13.7905	10.8217	1.32296	3.43676	0.0167234	0.0376955
VC0693	741606	740893	-	-	713	two-component response-regulatory protein YehT	15.4905	15.5193	37.4313	40.3356	1.31967	4.79143	1.63945e-05	6.88818e-05
VCA0051	59667	58144	-	-	1523	hypothetical protein	31.9492	35.8883	87.6679	81.655	1.31656	5.96021	2.01411e-11	1.77284e-10
VC0671	717080	717661	+	-	581	dinucleoside polyphosphate hydrolase	165.555	162.952	382.193	435.821	1.31557	8.14805	8.76576e-18	1.56377e-16
VC1522	1638169	1636715	-	-	1454	Fis family transcriptional regulator	17.4269	18.4291	44.3265	45.2546	1.31516	5.03982	1.4543e-06	7.13464e-06
VC2302	2456836	2456252	-	-	584	RNA polymerase sigma factor	29.0448	37.8282	77.8176	88.5416	1.31186	6.13532	4.72003e-09	3.19392e-08
VCA0998	953506	952463	-	-	1043	Oye family NADH-dependent flavin oxidoreductase	22.2676	25.2188	71.9074	46.2384	1.31054	5.51414	0.000172683	0.000601953
VCA1029	977379	979349	+	-	1970	glycogen operon protein GlgX	28.0766	29.0986	71.9074	69.8495	1.3063	5.66172	9.70701e-10	7.21216e-09
VC2621	2793067	2790458	-	-	2609	extracellular nuclease-like protein	5.80895	6.78967	15.7605	15.7407	1.30569	3.8306	0.00664053	0.0166207
VC1610	1725604	1725155	-	-	449	hypothetical protein	5.80895	6.78967	11.8204	19.6759	1.30569	3.51522	0.00664053	0.0166207
VC1197	1270128	1269433	-	-	695	hypothetical protein	13.5542	19.3991	38.4163	43.287	1.3039	5.15287	8.44052e-06	3.72455e-05
VCA0176	192834	194768	+	-	1934	methyl-accepting chemotaxis protein	19.3632	23.2789	59.102	46.2384	1.29983	5.21394	1.30256e-06	6.42801e-06
VCA0633	569665	569315	-	-	350	membrane protein GlpM	5.80895	4.84977	15.7605	10.8217	1.29866	3.71526	0.0139	0.0319135
VC1355	1446242	1446526	+	-	284	acylphosphatase	7.74527	7.75963	18.7156	19.6759	1.29468	4.02182	0.014823	0.0338
VC0438	468450	469319	+	-	869	hypothetical protein	76.4845	74.6864	179.276	189.873	1.28665	7.08236	4.67414e-16	6.93018e-15
VC0691	739768	738656	-	anmK	1112	anhydro-N-acetylmuramic acid kinase	41.6308	43.6479	108.354	99.3633	1.28193	6.36036	7.6054e-12	6.95113e-11
VC2453	2634597	2637380	+	-	2783	hybrid sensory histidine kinase BarA	11.6179	12.6094	30.536	28.5301	1.2772	4.50042	0.000189868	0.000659103
VC1046	1114895	1116202	+	fadI	1307	3-ketoacyl-CoA thiolase	10.6497	8.72958	21.6707	25.5787	1.27509	4.42399	0.000923979	0.0028227
VC0863	927382	928941	+	-	1559	hypothetical protein	57.1213	49.4676	133.965	123.958	1.27282	6.4969	7.9962e-16	1.15478e-14
VC2130	2284628	2283309	-	fliI	1319	flagellum-specific ATP synthase	53.2487	48.4977	119.189	126.91	1.2722	6.45729	3.51173e-15	4.80129e-14
VC2658	2829321	2829704	+	-	383	fumarate reductase subunit C	417.276	215.33	673.763	849.015	1.26697	9.04187	2.11072e-06	1.00879e-05
VC1971	2123285	2121855	-	-	1430	O-succinylbenzoic acid--CoA ligase	18.395	20.369	51.2217	42.3032	1.26532	5.0837	1.81329e-06	8.74151e-06
VC2484	2665968	2664163	-	-	1805	long-chain-fatty-acid--CoA ligase	78.4208	73.7164	181.246	183.97	1.262	7.03818	5.41575e-18	9.81898e-17
VC1782	1930883	1931746	+	-	863	N-acetylmannosamine kinase	23.2358	27.1587	73.8775	47.2222	1.26078	5.46781	0.000206133	0.000707469
VC2203	2349043	2349810	+	flgA	767	flagellar basal body P-ring biosynthesis protein FlgA	30.0129	23.2789	56.1469	71.8171	1.25985	5.61275	1.5556e-08	9.9606e-08
VC2715	2889796	2889311	-	greB	485	transcription elongation factor GreB	32.9174	37.8282	80.7727	88.5416	1.25623	5.79747	1.04272e-10	8.63155e-10
VC0678	725144	725470	+	-	326	transcriptional activator HlyU	8.71343	9.69953	12.8054	31.4815	1.25541	4.53825	0.00556505	0.0142799
VC2434	2609685	2609239	-	-	446	hypothetical protein	195.568	182.351	482.666	418.113	1.25252	8.28712	2.32263e-17	3.95322e-16
VC0542	574056	574562	+	-	506	CinA-like protein	32.9174	34.9183	79.7877	81.655	1.24795	5.86896	3.38729e-10	2.64019e-09
VC0273	278432	278704	+	-	272	DNA-binding protein HU	93.9114	121.244	237.393	273.495	1.24677	7.55823	3.87472e-10	3.01307e-09
VCA0264	282113	280935	-	-	1178	transcriptional regulator	6.77711	9.69953	19.7007	19.6759	1.24484	4.00214	0.00322419	0.0086811
VCA0337	336031	337035	+	-	1004	microcin immunity protein MccF	5.80895	7.75963	16.7456	15.7407	1.24479	3.72333	0.00798098	0.0195625
VCA0636	571820	571530	-	-	290	hypothetical protein	39.6945	35.8883	83.7278	95.4282	1.24238	6.20578	6.02249e-07	3.09569e-06
VC0136	130748	131365	+	rhtB	617	homoserine/homoserine lactone efflux protein	76.4845	85.3559	184.201	198.727	1.2413	7.03749	1.876e-11	1.66004e-10
VC0463	492348	493454	+	-	1106	twitching motility protein PilT	21.2995	19.3991	41.3714	55.0925	1.2401	5.15997	1.83998e-06	8.83192e-06
VC1538	1650335	1649994	-	-	341	hypothetical protein	30.0129	38.7981	67.9673	94.4444	1.23626	5.97907	1.71219e-08	1.09005e-07
VC1062	1130089	1130547	+	-	458	AsnC family transcriptional regulator	17.4269	24.2488	44.3265	54.1087	1.2353	5.33299	0.000337934	0.00111178
VC0432	462243	463178	+	-	935	malate dehydrogenase	101.657	114.454	256.109	250.868	1.22925	7.52678	3.51674e-13	3.79671e-12
VC1558	1670628	1669192	-	-	1436	6-phospho-beta-glucosidase	70.6756	79.5362	181.246	171.18	1.22902	7.0008	1.94248e-12	1.87286e-11
VC2542	2724595	2723240	-	-	1355	UDP-N-acetylmuramate:L-alanyl-gamma-D-glutamyl-meso-diaminopimelate ligase	65.8348	71.7765	159.575	163.31	1.22901	6.80754	5.51759e-14	6.50413e-13
VCA0395	370629	371468	+	-	839	hypothetical protein	20.3313	13.5793	41.3714	38.368	1.22732	4.91825	1.69961e-05	7.12297e-05
VC0440	469805	470302	+	-	497	dihydrofolate reductase	75.5164	63.047	160.56	163.31	1.22333	6.79561	1.05938e-13	1.20207e-12
VC0723	778909	776804	-	-	2105	polyphosphate kinase	6.77711	8.72958	17.7306	18.6921	1.21924	3.91204	0.00551871	0.0142275
VC2672	2840128	2839613	-	-	515	ribonuclease activity regulator protein RraA	390.168	398.651	843.188	993.633	1.2192	9.31664	1.05703e-16	1.69531e-15
VC2160	2308172	2308639	+	bcp	467	thioredoxin-dependent thiol peroxidase	61.9621	66.9268	109.339	190.856	1.21832	6.6354	1.0386e-07	6.16507e-07
VC1207	1283640	1282693	-	-	947	hypothetical protein	12.5861	16.4892	35.4612	32.4652	1.21743	4.91373	0.000113211	0.000409624
VC0267	273485	272562	-	-	923	D-isomer specific 2-hydroxyacid dehydrogenase family protein	27.1084	22.3089	59.102	56.0763	1.21657	5.5437	1.71433e-07	9.75937e-07
VC1346	1433709	1434728	+	-	1019	hypothetical protein	6.77711	5.81972	16.7456	12.7893	1.21332	3.73122	0.0137711	0.0316831
VC1023	1092841	1091951	-	-	890	hypothetical protein	37.7582	31.0385	73.8775	85.5902	1.20989	5.87038	1.13162e-09	8.26058e-09
VC0850	915826	916137	+	-	311	hypothetical protein	38.7263	37.8282	82.7428	94.4444	1.20815	6.02867	2.04532e-10	1.62845e-09
VCA0533	471368	471604	+	-	236	Tata protein	40.6627	47.5277	96.5332	107.234	1.20605	6.25123	6.25065e-07	3.2031e-06
VCA1046	996931	998085	+	-	1154	mannitol-1-phosphate 5-dehydrogenase	15.4905	8.72958	25.6109	30.4977	1.20352	4.48475	0.000542079	0.0017272
VCA0391	369360	369713	+	-	353	killer protein	47.4398	49.4676	91.6081	131.829	1.20319	6.42216	2.94215e-05	0.000118539
VC0407	434336	434788	+	-	452	MSHA biogenesis protein MshF	34.8537	26.1887	68.9523	71.8171	1.20203	5.69553	3.67753e-08	2.28034e-07
VCA0711	656909	657364	+	mgsA	455	methylglyoxal synthase	42.599	33.9484	94.5632	81.655	1.20013	6.07552	2.93065e-10	2.30039e-09
VCA0832	777940	777308	-	-	632	methyltransferase	108.434	99.9052	240.348	236.111	1.19242	7.35749	2.3162e-18	4.36545e-17
VC2541	2723233	2722598	-	-	635	aromatic acid decarboxylase	23.2358	30.0686	58.117	63.9467	1.19181	5.39809	1.23712e-07	7.25312e-07
VCA0774	717809	716793	-	-	1016	UDP-glucose 4-epimerase	130.701	129.004	282.705	308.912	1.18704	7.76881	8.25508e-19	1.65897e-17
VC1867	2009366	2010394	+	-	1028	hypothetical protein	59.0577	52.3775	126.084	127.893	1.18665	6.57568	4.06129e-14	4.90886e-13
VC2008	2160989	2162434	+	-	1445	pyruvate kinase II	11.6179	11.6394	27.5809	25.5787	1.18416	4.41405	0.000911903	0.00279863
VC1200	1274131	1275342	+	-	1211	serine protease	20.3313	24.2488	48.2666	53.125	1.18121	5.2056	2.58462e-06	1.22129e-05
VCA1032	982349	981942	-	-	407	hypothetical protein	10.6497	13.5793	27.5809	27.5463	1.17809	4.3623	0.000761847	0.00236861
VC2659	2829685	2830077	+	-	392	fumarate reductase subunit D	481.175	229.879	755.52	850.983	1.17559	9.14662	0.000117417	0.000423463
VC2006	2159222	2158278	-	-	944	chemotaxis protein CheV	29.0448	27.1587	54.1768	72.8009	1.17245	5.65205	1.0454e-07	6.18343e-07
VC2601	2771142	2770507	-	-	635	sodium-type flagellar protein MotX	117.147	104.755	301.42	198.727	1.17149	7.45914	1.44194e-07	8.35126e-07
VCA0655	589860	591506	+	-	1646	sucrose-6-phosphate dehydrogenase	9.68158	6.78967	18.7156	18.6921	1.17131	3.98028	0.00649401	0.0163133
VCA0643	578344	578529	+	-	185	hypothetical protein	15.4905	14.5493	44.3265	23.6111	1.17069	4.80108	0.00770868	0.0190208
VCA0846	788445	787831	-	-	614	hypothetical protein	63.8985	58.1972	142.83	131.829	1.16793	6.45596	9.25903e-15	1.20657e-13
VC1871	2014214	2014714	+	-	500	hypothetical protein	73.58	87.2958	164.501	196.759	1.1659	7.11087	0.00545517	0.0140855
VC2642	2815138	2813924	-	-	1214	argininosuccinate synthase	10.6497	11.6394	28.566	21.6435	1.16283	4.44811	0.00153221	0.00442047
VC2036	2192769	2191657	-	-	1112	aspartate-semialdehyde dehydrogenase	127.797	132.884	260.049	323.669	1.16227	7.73996	8.95606e-09	5.90463e-08
VC0998	1064978	1069843	+	-	4865	hypothetical protein	30.0129	32.0085	68.9523	69.8495	1.1591	5.75889	3.79177e-08	2.34682e-07
VC0159	150499	150041	-	-	458	RNA-binding protein	32.9174	34.9183	75.8475	75.7522	1.15733	5.95065	9.89858e-09	6.50033e-08
VC2554	2736044	2737309	+	-	1265	hypothetical protein	19.3632	14.5493	39.4013	36.4004	1.15448	4.88201	6.60629e-05	0.000249024
VC1828	1971155	1970703	-	-	452	hypothetical protein	8.71343	5.81972	16.7456	15.7407	1.14696	3.9779	0.0133411	0.0307573
VC0274	278705	279439	+	-	734	hypothetical protein	47.4398	56.2573	99.4883	129.861	1.14344	6.33365	2.41556e-07	1.33416e-06
VCA0709	655774	652820	-	-	2954	sensor protein TorS	7.74527	7.75963	17.7306	16.7245	1.13962	3.91906	0.0110268	0.026089
VC0813	870391	869813	-	-	578	tellurite resistance protein-like protein	52.2806	43.6479	113.279	98.3795	1.13952	6.14386	5.20488e-11	4.40698e-10
VC2366	2523825	2523337	-	-	488	ribonuclease activity regulator protein RraA	10.6497	10.6695	24.6258	22.6273	1.13922	4.37752	0.00257075	0.00705265
VC0286	296213	294837	-	-	1376	gluconate permease	12.5861	14.5493	28.566	31.4815	1.139	4.43876	0.000619218	0.00195063
VC0688	735535	735876	+	-	341	hypothetical protein	24.204	27.1587	52.2068	60.9953	1.1365	5.32633	5.37235e-06	2.43508e-05
VC2544	2724901	2725911	+	-	1010	fructose-1,6-bisphosphatase	42.599	32.9784	84.7128	81.655	1.13563	6.06319	3.54333e-09	2.43414e-08
VCA0043	50963	51247	+	-	284	hypothetical protein	39.6945	48.4977	89.638	104.282	1.13471	6.07713	2.61963e-07	1.43735e-06
VCA0975	924158	921798	-	-	2360	ATP-dependent protease LA-like protein	58.0895	58.1972	124.114	130.845	1.13095	6.59625	3.28347e-10	2.56526e-09
VC2432	2608394	2607807	-	-	587	esterase	96.8158	78.5662	182.231	201.678	1.12909	7.09123	7.19216e-14	8.35792e-13
VC0151	142466	141066	-	-	1400	soluble pyridine nucleotide transhydrogenase	7.74527	9.69953	21.6707	16.7245	1.12726	4.26337	0.00755275	0.0186775
VCA0172	190182	189226	-	-	956	hypothetical protein	21.2995	18.4291	39.4013	47.2222	1.11979	5.1359	3.18871e-05	0.000128009
VC2206	2351340	2350903	-	-	437	hypothetical protein	45.5034	58.1972	110.324	115.104	1.11854	6.27963	7.29953e-08	4.37972e-07
VC1132	1201260	1202174	+	hisG	914	ATP phosphoribosyltransferase	11.6179	16.4892	31.5211	29.5139	1.11218	4.69826	0.000715711	0.0022355
VCA0970	917370	917056	-	-	314	hypothetical protein	49.3761	49.4676	106.384	107.234	1.1099	6.37751	9.05712e-09	5.95948e-08
VC2345	2502791	2501805	-	serB	986	phosphoserine phosphatase	53.2487	53.3474	104.414	124.942	1.10371	6.4136	4.76052e-08	2.89801e-07
VC0266	272562	271990	-	-	572	hypothetical protein	6.77711	7.75963	16.7456	14.7569	1.1029	3.8282	0.0186964	0.0418317
VC0428	457296	456859	-	-	437	hypothetical protein	62.9303	70.8066	134.95	152.488	1.10248	6.77743	0.000352105	0.00115499
VC2638	2810121	2811575	+	-	1454	dihydrolipoamide dehydrogenase	11.6179	11.6394	28.566	21.6435	1.10208	4.47539	0.00246828	0.00679948
VC1302	1383648	1383034	-	-	614	MutT/nudix family protein	9.68158	13.5793	24.6258	25.5787	1.10208	4.46751	0.00246828	0.00679948
VCA0007	5645	6520	+	-	875	3-hydroxyisobutyrate dehydrogenase	41.6308	41.708	83.7278	95.4282	1.10196	6.17595	3.31571e-09	2.30442e-08
VCA0498	431305	431826	+	-	521	hypothetical protein	58.0895	56.2573	124.114	121.007	1.09841	6.48097	5.63573e-09	3.79048e-08
VC0049	47193	47669	+	-	476	hypothetical protein	220.74	217.27	392.043	546.006	1.09828	8.46392	1.29216e-05	5.51941e-05
VCA0817	763686	764270	+	-	584	hypothetical protein	51.3124	54.3174	107.369	119.039	1.09817	6.25825	2.96247e-06	1.39194e-05
VCA0271	290166	290513	+	-	347	hypothetical protein	99.7203	111.545	215.722	236.111	1.09592	7.38694	9.26552e-14	1.05855e-12
VC0357	377679	378035	+	-	356	hypothetical protein	203.313	207.57	417.654	454.513	1.08544	8.30967	1.71619e-17	2.98189e-16
VC1892	2040380	2039841	-	-	539	hypothetical protein	50.3442	60.1371	111.309	122.974	1.08287	6.53708	3.00054e-07	1.63559e-06
VCA0564	501777	503153	+	pntB	1376	pyridine nucleotide transhydrogenase	153.937	142.583	304.375	322.685	1.07983	7.87493	1.42469e-16	2.24187e-15
VC1353	1441840	1444770	+	-	2930	GGDEF family protein	11.6179	9.69953	21.6707	23.6111	1.07815	4.25433	0.00494155	0.0128388
VC0118	113949	112750	-	-	1199	uroporphyrin-III C-methyltransferase	39.6945	40.738	86.6829	82.6388	1.07162	6.03401	1.37362e-08	8.88059e-08
VC0755	806472	807761	+	-	1289	aminopeptidase	182.014	180.411	361.507	400.405	1.07144	8.12551	2.35949e-15	3.27969e-14
VC2760	2946657	2945749	-	-	908	DNA-binding transcriptional regulator	13.5542	11.6394	23.6408	29.5139	1.06983	4.50191	0.00234919	0.00650365
VCA0718	662006	664183	+	-	2177	hypothetical protein	12.5861	15.5193	29.551	29.5139	1.06507	4.60645	0.00135263	0.00398267
VC1884	2029701	2028481	-	-	1220	hypothetical protein	30.0129	32.9784	65.0122	66.8981	1.06349	5.60344	5.71251e-07	2.94546e-06
VC0534	564732	565739	+	-	1007	RNA polymerase sigma-38 factor	26.1403	20.369	49.2517	48.206	1.06314	5.50468	2.38987e-05	9.71083e-05
VC0441	471260	470451	-	apaH	809	diadenosine tetraphosphatase	53.2487	45.5878	93.5781	113.136	1.06265	6.37893	8.54866e-10	6.40861e-09
VC2697	2864713	2863775	-	-	938	GGDEF family protein	7.74527	7.75963	14.7755	17.7083	1.05534	3.72857	0.0213774	0.0472285
VCA0851	803145	802066	-	-	1079	hypothetical protein	6.77711	8.72958	15.7605	16.7245	1.05534	3.7443	0.0213774	0.0472285
VCA0037	46090	45638	-	-	452	hypothetical protein	39.6945	51.4075	91.6081	97.3957	1.051	6.21285	1.6396e-06	7.96173e-06
VCA0004	4154	4351	+	-	197	hypothetical protein	39.6945	32.9784	66.9823	83.6226	1.04875	5.90234	0.000174101	0.000606263
VC2685	2854186	2855073	+	metF	887	5,10-methylenetetrahydrofolate reductase	13.5542	11.6394	22.6558	29.5139	1.04299	4.73187	0.00321445	0.00866888
VC0694	743292	741616	-	-	1676	hypothetical protein	16.4587	10.6695	26.5959	29.5139	1.04156	4.534	0.00221992	0.00617653
VC1866	2006954	2009230	+	-	2276	formate acetyltransferase	2606.28	1974.82	4803.02	4607.11	1.03847	11.8345	1.77942e-18	3.39209e-17
VC0330	349314	348820	-	-	494	anti-RNA polymerase sigma 70 factor	41.6308	40.738	80.7727	88.5416	1.03735	6.20289	3.59901e-05	0.000143228
VCA0941	892283	892771	+	-	488	acyl-CoA thioester hydrolase	22.2676	17.4592	40.3864	41.3194	1.03566	5.02996	0.000764791	0.00237555
VC1631	1757169	1755793	-	-	1376	hypothetical protein	30.9811	32.9784	70.9224	59.0277	1.0199	5.56911	1.63092e-06	7.94482e-06
VC0914	975107	978217	+	-	3110	multidrug resistance protein	21.2995	20.369	44.3265	40.3356	1.01841	5.04241	0.000145739	0.000516668
VC1673	1808920	1805807	-	-	3113	AcrB/AcrD/AcrF family transporter	9.68158	11.6394	23.6408	19.6759	1.01437	4.13975	0.00927104	0.0224807
VC2433	2609214	2608396	-	-	818	cyclic 3',5'-adenosine monophosphate phosphodiesterase	139.415	138.703	291.57	268.576	1.00945	7.74521	1.51937e-10	1.23076e-09
VCA1026	974515	973358	-	-	1157	hypothetical protein	25.1721	24.2488	48.2666	51.1574	1.0049	5.28475	4.71541e-05	0.000183769
VC1002	1073170	1073766	+	-	596	DedD protein	127.797	117.364	240.348	251.852	1.00476	7.55079	1.30021e-12	1.2795e-11
VC0696	744620	745747	+	tyrA	1127	bifunctional chorismate mutase/prephenate dehydrogenase	163.619	132.884	255.124	338.426	1.00071	7.88852	4.18248e-08	2.56014e-07
VC0533	563723	564658	+	-	935	lipoprotein NlpD	59.0577	72.7465	130.024	133.796	0.999942	6.81029	1.51983e-08	9.76908e-08
VC1214	1291219	1293051	+	uvrC	1832	excinuclease ABC subunit C	32.9174	32.0085	65.0122	64.9305	0.998284	5.6838	2.48837e-06	1.17747e-05
VC0211	218670	219311	+	pyrE	641	orotate phosphoribosyltransferase	40.6627	31.0385	64.0272	78.7036	0.990707	5.7673	1.20347e-05	5.18704e-05
VC0277	282765	283166	+	zntR	401	zinc-responsive transcriptional regulator	10.6497	16.4892	23.6408	30.4977	0.990258	4.47516	0.00407926	0.0108003
VCA0835	781068	780082	-	-	986	hypothetical protein	22.2676	23.2789	48.2666	42.3032	0.98783	5.3363	0.000129248	0.00046164
VCA0592	531157	530597	-	-	560	MutT/nudix family protein	25.1721	19.3991	41.3714	47.2222	0.987067	5.40138	0.000154564	0.000544482
VC2369	2527682	2525325	-	-	2357	aerobic respiration control sensor protein ArcB	22.2676	21.339	42.3564	44.2708	0.98627	5.11708	0.000184882	0.000642466
VC2270	2425316	2424663	-	-	653	riboflavin synthase subunit alpha	98.7522	89.2357	168.441	203.646	0.984072	7.16339	1.45612e-10	1.1906e-09
VC1972	2124259	2123261	-	-	998	O-succinylbenzoate synthase	42.599	34.9183	85.6979	67.8819	0.98395	5.92102	3.09333e-06	1.44731e-05
VC0549	582357	582617	+	-	260	oxaloacetate decarboxylase subunit gamma	15.4905	18.4291	34.4762	32.4652	0.975764	5.12588	0.002904	0.00788904
VCA0584	523036	522368	-	-	668	glutathione S-transferase	16.4587	15.5193	35.4612	27.5463	0.972932	4.74186	0.00573225	0.0146647
VCA0042	50831	50073	-	-	758	hypothetical protein	20.3313	23.2789	45.3115	40.3356	0.969829	5.18809	0.00024778	0.00083748
VC0374	389886	391538	+	pgi	1652	glucose-6-phosphate isomerase	386.295	355.003	668.837	780.15	0.966684	9.07856	1.61275e-09	1.16453e-08
VC1210	1284862	1285656	+	-	794	hypothetical protein	20.3313	18.4291	33.4911	42.3032	0.963125	5.0594	0.000609628	0.00192405
VCA0659	597005	596382	-	-	623	protein F-like protein	25.1721	25.2188	50.2367	48.206	0.96271	5.22397	0.00110802	0.00334202
VC2698	2864958	2866409	+	aspA	1451	aspartate ammonia-lyase	996.235	946.674	1901.11	1884.95	0.962391	10.5573	5.84768e-07	3.01047e-06
VC0462	491296	492333	+	-	1037	twitching motility protein PilT	23.2358	24.2488	46.2966	46.2384	0.958968	5.24444	0.000161743	0.000567378
VC2051	2208515	2207961	-	-	554	thiol:disulfide interchange protein DsbE	65.8348	74.6864	143.815	128.877	0.955306	6.75296	1.67572e-09	1.20478e-08
VC2739	2911830	2913716	+	-	1886	hypothetical protein	10.6497	12.6094	22.6558	22.6273	0.953977	4.28341	0.0116026	0.0273349
VC2450	2630723	2629908	-	mazG	815	nucleoside triphosphate pyrophosphohydrolase	45.5034	50.4376	87.6679	98.3795	0.953784	6.10911	3.65638e-07	1.9423e-06
VC1751	1887379	1885670	-	-	1709	hypothetical protein	34.8537	39.7681	68.9523	75.7522	0.953291	5.87989	1.84794e-06	8.85737e-06
VC0036	35735	34311	-	-	1424	FixG-like protein	27.1084	25.2188	55.1619	46.2384	0.951054	5.5132	5.9434e-05	0.000226338
VCA0455	406385	406981	+	-	596	hypothetical protein	10.6497	11.6394	23.6408	19.6759	0.950947	4.11557	0.0140178	0.0321399
VCA0776	718129	718869	+	-	740	LamB/YcsF family protein	34.8537	36.8582	68.9523	69.8495	0.950416	5.67854	3.11981e-06	1.45766e-05
VC1632	1757297	1758733	+	-	1436	hypothetical protein	16.4587	15.5193	30.536	31.4815	0.950267	4.59329	0.00291394	0.0079096
VC1976	2129035	2127728	-	-	1307	menaquinone-specific isochorismate synthase	87.1343	93.1155	183.216	165.278	0.950194	7.05989	2.27317e-12	2.17287e-11
VC0721	774276	775253	+	-	977	phosphate ABC transporter substrate-binding protein	16.4587	14.5493	29.551	30.4977	0.947963	4.65289	0.00350157	0.00938252
VCA0628	563793	565967	+	-	2174	SecA-like protein	12.5861	18.4291	28.566	31.4815	0.947962	4.64835	0.00350157	0.00938252
VCA0039	47104	46682	-	-	422	hypothetical protein	38.7263	57.2272	86.6829	98.3795	0.94613	6.17774	3.22129e-07	1.73887e-06
VC2141	2296221	2295760	-	-	461	flagellar protein FlaG	320.46	415.14	699.374	717.187	0.945203	9.02084	8.80205e-09	5.81458e-08
VCA1067	1017773	1016331	-	-	1442	aldehyde dehydrogenase	15.4905	12.6094	29.551	24.5949	0.940076	4.52637	0.00609371	0.0154121
VC2323	2477177	2476209	-	-	968	hypothetical protein	17.4269	18.4291	31.5211	37.3842	0.937827	4.73951	0.00186747	0.00530653
VC1213	1290575	1291219	+	-	644	response regulator	186.855	161.982	328.016	339.409	0.935523	8.02542	5.09129e-13	5.39192e-12
VC0719	772267	772956	+	-	689	DNA-binding response regulator PhoB	30.0129	21.339	42.3564	56.0763	0.935354	5.18324	0.00015915	0.000559456
VCA0637	572477	571824	-	-	653	dihydropteridine reductase	91.9751	79.5362	163.515	164.294	0.933508	7.16782	1.56499e-08	1.00016e-07
VC0892	950906	951670	+	-	764	flagellar motor protein PomA	72.6119	82.446	157.605	138.715	0.933298	6.82295	3.15365e-09	2.20557e-08
VC2333	2482789	2484240	+	-	1451	ribosomal protein S6 modification protein-like protein	53.2487	54.3174	103.428	101.331	0.927159	6.33407	6.42905e-07	3.28443e-06
VC1686	1820254	1819865	-	-	389	hypothetical protein	120.052	129.974	214.737	260.706	0.926591	7.50039	1.34395e-08	8.72257e-08
VC1435	1533232	1532558	-	-	674	hypothetical protein	35.8219	32.9784	67.9673	62.9629	0.925799	5.68994	9.26942e-06	4.05811e-05
VC2348	2505619	2504399	-	-	1220	phosphopentomutase	118.115	84.3859	167.456	217.419	0.925561	7.20857	4.52736e-07	2.371e-06
VCA0885	838923	837892	-	tdh	1031	L-threonine 3-dehydrogenase	18.395	19.3991	35.4612	36.4004	0.922711	4.89258	0.00129897	0.00383823
VCA0090	99969	99076	-	-	893	hypothetical protein	13.5542	9.69953	18.7156	25.5787	0.92244	4.22112	0.0155256	0.0352815
VC1049	1119980	1119081	-	-	899	LysR family transcriptional regulator	62.9303	73.7164	117.219	141.667	0.920733	6.66173	4.41322e-05	0.000172395
VC0414	438229	441987	+	-	3758	hypothetical protein	30.0129	20.369	47.2816	48.206	0.918871	5.34353	0.000221294	0.000753301
VCA0532	470476	471168	+	-	692	DNA-binding response regulator	13.5542	15.5193	25.6109	29.5139	0.91746	4.64864	0.00673567	0.0168442
VCA0725	669749	669051	-	modB	698	molybdate ABC transporter permease	25.1721	19.3991	42.3564	41.3194	0.904839	5.07328	0.000645084	0.00202637
VCA1052	1003026	1002304	-	-	722	hypothetical protein	14.5224	10.6695	20.6857	26.5625	0.900731	4.48942	0.0141735	0.0324746
VCA0930	884224	883289	-	-	935	hypothetical protein	36.79	33.9484	65.0122	66.8981	0.896648	5.76771	1.49707e-05	6.34589e-05
VC0653	699409	697355	-	-	2054	c-di-GMP phosphodiesterase A-like protein	43.5671	49.4676	78.8026	94.4444	0.895336	6.11403	0.000172679	0.000601953
VC2677	2845045	2844038	-	-	1007	DNA-binding transcriptional regulator CytR	61.9621	59.1671	119.189	106.25	0.894763	6.4792	1.68433e-08	1.07436e-07
VCA1114	1070989	1070018	-	-	971	ParB family protein	81.3253	79.5362	131.994	167.245	0.894491	6.78681	0.00051453	0.00164887
VC1699	1832408	1832677	+	-	269	hypothetical protein	40.6627	33.9484	63.0421	75.7522	0.893274	5.80631	9.79051e-06	4.25035e-05
VC2001	2153408	2154298	+	-	890	hypothetical protein	121.02	88.2657	185.186	203.646	0.892776	7.3103	3.95736e-09	2.69975e-08
VCA0889	842137	843075	+	-	938	LysR family transcriptional regulator	27.1084	24.2488	52.2068	43.287	0.891521	5.28911	0.000221294	0.000753301
VC1683	1817277	1818272	+	-	995	peptide ABC transporter ATP-binding protein	71.6437	63.047	131.994	118.055	0.891227	6.59752	3.47285e-09	2.39368e-08
VC2161	2310612	2308741	-	-	1871	methyl-accepting chemotaxis protein	30.9811	35.8883	67.9673	56.0763	0.889024	5.55272	6.47133e-05	0.000244766
VC0493	527920	527045	-	-	875	hypothetical protein	19.3632	19.3991	31.5211	40.3356	0.886417	4.8873	0.00189623	0.00537452
VC2187	2334101	2332968	-	-	1133	flagellin	214.931	199.81	449.175	316.782	0.884645	8.32108	0.00161427	0.00463045
VC1846	1986570	1985956	-	ruvA	614	Holliday junction DNA helicase RuvA	138.447	170.712	268.914	302.025	0.884583	7.87515	2.16609e-11	1.9016e-10
VC2215	2368152	2370899	+	-	2747	cation transporter E1-E2 family ATPase	14.5224	12.6094	24.6258	25.5787	0.881832	5.97071	0.0129056	0.0299604
VCA0181	199466	200341	+	-	875	hypothetical protein	9.68158	17.4592	25.6109	24.5949	0.881831	4.39606	0.0129056	0.0299604
VC0087	85020	85421	+	-	401	sec-independent translocase	229.454	232.789	382.193	469.27	0.880967	8.29793	1.06669e-07	6.29819e-07
VC0174	174143	175090	+	-	947	hypothetical protein	14.5224	17.4592	28.566	30.4977	0.880161	4.68054	0.00676202	0.0168975
VC0605	636642	637022	+	-	380	hypothetical protein	17.4269	13.5793	20.6857	36.4004	0.875499	4.89674	0.00976218	0.023463
VC2125	2279003	2278587	-	fliN	416	flagellar motor switch protein	109.402	95.0554	173.366	201.678	0.87445	7.13927	1.5521e-08	9.95733e-08
VC1252	1322928	1324175	+	-	1247	competence damage protein CinA	31.9492	27.1587	56.1469	52.1412	0.870612	5.39536	0.00012243	0.000439642
VC1811	1954129	1953656	-	-	473	hypothetical protein	22.2676	27.1587	42.3564	48.206	0.870597	5.38731	0.000599271	0.00189495
VC0334	352411	353370	+	-	959	hypothetical protein	25.1721	19.3991	40.3864	41.3194	0.870588	5.07589	0.00111416	0.00335151
VCA0730	677196	675367	-	-	1829	hypothetical protein	27.1084	31.0385	57.1319	49.1898	0.867947	5.27169	0.000145976	0.000516961
VCA1070	1021096	1020875	-	-	221	hypothetical protein	30.0129	23.2789	42.3564	55.0925	0.867703	5.47976	0.0120164	0.02825
VC1356	1446921	1446592	-	-	329	sulfite reductase subunit gamma-like protein	16.4587	27.1587	26.5959	53.125	0.86694	4.90643	0.00322954	0.00868502
VC1706	1837756	1838673	+	-	917	transcriptional activator MetR	31.9492	34.9183	60.087	61.9791	0.865982	5.73781	5.16257e-05	0.000199102
VCA0836	781684	781106	-	-	578	hexapeptide repeat-containing acetyltransferase	60.994	62.077	105.399	119.039	0.865589	6.51186	4.16364e-07	2.19084e-06
VC0524	557976	558365	+	-	389	dihydroneopterin aldolase FolB	83.2616	101.845	144.8	191.84	0.862159	7.01633	9.88312e-08	5.87702e-07
VC2657	2828560	2829318	+	-	758	fumarate reductase iron-sulfur subunit	574.118	312.325	784.086	827.372	0.862054	9.28595	0.000120981	0.000435846
VC2095	2257800	2256154	-	-	1646	phosphoglucomutase	193.632	171.682	326.046	337.442	0.860465	7.97994	1.71311e-10	1.37378e-09
VC1745	1881698	1880232	-	-	1466	succinate-semialdehyde dehydrogenase	27.1084	32.9784	59.102	50.1736	0.860275	5.47719	0.000134429	0.000478608
VC1919	2069182	2068910	-	-	272	DNA-binding protein HU-beta	438.576	411.26	726.954	815.566	0.859846	9.46122	3.60022e-05	0.000143228
VC1854	1993833	1992727	-	-	1106	porin	21.2995	20.369	31.5211	44.2708	0.859418	4.90974	0.00190453	0.00538687
VC0125	119229	120482	+	-	1253	diaminopimelate decarboxylase	123.924	125.124	204.887	246.933	0.858714	7.46123	6.18975e-06	2.78664e-05
VC0994	1060855	1059719	-	nagA	1136	N-acetylglucosamine-6-phosphate deacetylase	41.6308	46.5578	78.8026	80.6712	0.852958	5.98188	6.96768e-06	3.10617e-05
VC1305	1387063	1387248	+	-	185	hypothetical protein	85.1979	81.4761	141.845	159.375	0.852848	6.71897	2.12988e-05	8.76113e-05
VC1304	1385397	1386914	+	-	1517	fumarate hydratase, class I	67.7711	67.8967	130.024	114.12	0.846465	6.71918	1.04226e-06	5.23641e-06
VCA1053	1003603	1003208	-	-	395	hypothetical protein	27.1084	24.2488	44.3265	48.206	0.846314	5.12598	0.000714797	0.00223483
VCA0551	488003	487773	-	-	230	hypothetical protein	35.8219	44.6178	68.9523	75.7522	0.845343	6.06313	0.000133832	0.00047699
VC2421	2595762	2595217	-	-	545	N-acetyl-anhydromuranmyl-L-alanine amidase	34.8537	32.9784	51.2217	70.8333	0.845298	5.65617	7.36377e-05	0.000273863
VC1245	1316909	1317664	+	-	755	vitamin B12-transporter ATPase	13.5542	16.4892	23.6408	30.4977	0.844662	4.68859	0.0127732	0.0297566
VCA0563	500227	501765	+	pntA	1538	NAD(P) transhydrogenase subunit alpha	220.74	200.78	374.313	382.696	0.844307	8.22561	5.30322e-12	4.95561e-11
VC1270	1345367	1346023	+	-	656	glyoxylase II family protein	203.313	185.261	356.582	340.393	0.842469	8.00007	8.38134e-12	7.63939e-11
VC0413	437805	438236	+	-	431	hypothetical protein	30.0129	28.1286	56.1469	48.206	0.841043	5.39101	0.000249114	0.000841139
VC0923	986166	986597	+	-	431	serine acetyltransferase-like protein	46.4716	32.0085	52.2068	88.5416	0.840705	6.11477	0.014289	0.0326951
VC2599	2768468	2766003	-	-	2465	ribonuclease R	203.313	185.261	330.971	364.988	0.840396	8.16425	1.95011e-10	1.55636e-09
VCA0724	669037	667937	-	modC	1100	molybdate transporter ATP-binding protein	12.5861	16.4892	27.5809	24.5949	0.838386	4.51264	0.0153435	0.0349525
VC1725	1863689	1862871	-	-	818	beta-ketoadipate enol-lactone hydrolase	50.3442	50.4376	90.623	89.5254	0.83641	6.1988	2.19534e-06	1.04773e-05
VC0689	735892	737691	+	-	1799	hypothetical protein	22.2676	18.4291	34.4762	38.368	0.836021	4.80737	0.00297192	0.00805387
VC0477	508071	509249	+	pgk	1178	phosphoglycerate kinase	994.299	873.928	1574.08	1758.04	0.834686	10.3406	3.21382e-07	1.73765e-06
VC0331	349459	350268	+	nudC	809	NADH pyrophosphatase	21.2995	26.1887	40.3864	44.2708	0.830996	5.10589	0.00144676	0.00421888
VCA0943	894347	893457	-	malG	890	maltose transporter permease	61.9621	61.1071	89.638	128.877	0.827132	6.58583	2.767e-06	1.30193e-05
VC1607	1721865	1722839	+	-	974	hypothetical protein	16.4587	14.5493	27.5809	27.5463	0.825102	4.51112	0.0138599	0.0318434
VC2127	2280628	2280125	-	fliL	503	flagellar basal body protein FliL	138.447	144.523	261.034	240.046	0.823851	7.55214	2.12292e-08	1.3464e-07
VC0162	157441	158925	+	-	1484	ketol-acid reductoisomerase	47.4398	42.6779	74.8625	84.6064	0.821681	6.06269	1.10392e-05	4.76582e-05
VCA0189	205609	206613	+	-	1004	response regulator	72.6119	94.0855	140.86	153.472	0.819462	6.8799	1.79885e-07	1.01657e-06
VC1707	1838883	1838680	-	-	203	hypothetical protein	30.0129	24.2488	46.2966	49.1898	0.812462	5.41887	0.00143269	0.00419619
VC1975	2127731	2126019	-	-	1712	2-succinyl-5-enolpyruvyl-6-hydroxy-3-cyclohexene-1-carboxylate synthase	74.5482	63.047	127.069	114.12	0.808481	6.61317	9.51372e-08	5.66746e-07
VC2497	2683173	2681920	-	-	1253	hypothetical protein	55.185	61.1071	98.5033	105.266	0.807984	6.35016	1.09101e-06	5.44852e-06
VCA0838	783694	783290	-	-	404	hypothetical protein	104.561	85.3559	163.515	168.229	0.803822	7.11333	3.81523e-07	2.02026e-06
VC1222	1300276	1300572	+	ihfA	296	integration host factor subunit alpha	439.544	557.723	813.637	922.8	0.799943	9.3894	0.000618046	0.00194877
VCA0579	519375	519142	-	-	233	hypothetical protein	43.5671	38.7981	69.9374	72.8009	0.791403	5.91073	0.000109246	0.000396136
VC0973	1039017	1039832	+	-	815	hypothetical protein	28.0766	31.0385	49.2517	53.125	0.789878	5.27087	0.000588142	0.00186294
VCA0235	256240	257433	+	-	1193	acetate kinase	467.621	551.903	951.542	810.647	0.789333	9.44518	0.00033339	0.00109792
VC1560	1671041	1673215	+	-	2174	catalase/peroxidase	20.3313	22.3089	38.4163	35.4166	0.788599	4.99822	0.00451796	0.0118026
VCA0740	686603	685953	-	-	650	hypothetical protein	100.688	118.334	184.201	193.808	0.78676	7.26624	2.98689e-08	1.86597e-07
VC0450	482810	481683	-	-	1127	membrane-bound lytic murein transglycosylase C	19.3632	22.3089	33.4911	38.368	0.78271	5.07823	0.00538987	0.0139385
VC2230	2383847	2383272	-	gmhA	575	phosphoheptose isomerase	105.529	103.785	142.83	217.419	0.782666	7.08069	0.000198432	0.000685611
VC1384	1476980	1477462	+	-	482	hypothetical protein	269.148	284.196	473.801	478.125	0.782421	8.44353	1.02583e-09	7.55449e-09
VCA0421	387025	387450	+	-	425	hypothetical protein	14.5224	17.4592	24.6258	30.4977	0.781046	4.64252	0.0201076	0.0447321
VC2474	2655831	2654602	-	-	1229	2-octaprenyl-6-methoxyphenol hydroxylase	53.2487	52.3775	86.6829	94.4444	0.776676	6.21502	8.70212e-06	3.82985e-05
VC0099	98779	97946	-	-	833	serine protease GlpG	40.6627	33.9484	63.0421	64.9305	0.776305	5.87611	0.000167665	0.000586916
VC1697	1830805	1831635	+	-	830	hypothetical protein	70.6756	75.6564	129.039	121.007	0.771969	6.6628	5.14677e-07	2.6744e-06
VC1146	1217509	1217246	-	grxA	263	glutaredoxin 1	250.753	295.836	433.415	498.784	0.769948	8.59132	2.6423e-05	0.000107104
VC2276	2431285	2430038	-	frsA	1247	fermentation/respiration switch protein	43.5671	50.4376	76.8326	83.6226	0.769936	5.98805	0.00010593	0.000385369
VC0078	76782	77327	+	-	545	ferritin	254.626	239.578	395.983	446.643	0.76949	8.41106	8.28421e-07	4.18096e-06
VC0692	739874	740866	+	-	992	beta-hexosaminidase	86.1661	70.8066	129.039	138.715	0.769399	6.64933	1.99504e-05	8.26763e-05
VC0906	966716	966039	-	-	677	ABC transporter permease	101.657	95.0554	162.53	171.18	0.76176	7.19055	3.58928e-07	1.9097e-06
VC2651	2824084	2823050	-	gpsA	1034	NAD(P)H-dependent glycerol-3-phosphate dehydrogenase	91.0069	80.5061	143.815	146.586	0.758813	6.71177	2.61571e-08	1.64331e-07
VC1363	1452643	1453581	+	-	938	siroheme synthase component enzyme	28.0766	24.2488	39.4013	49.1898	0.756906	5.20885	0.00271868	0.00742188
VCA0661	597218	597691	+	-	473	peptidyl-prolyl cis-trans isomerase-like protein	68.7393	84.3859	116.234	142.65	0.756825	6.56859	8.5102e-06	3.75033e-05
VCA0497	431036	431311	+	-	275	hypothetical protein	71.6437	53.3474	104.414	106.25	0.751877	6.36553	0.00219698	0.00613544
VC1882	2027801	2026557	-	-	1244	outer membrane-specific lipoprotein transporter subunit LolE	20.3313	19.3991	33.4911	33.449	0.749011	4.87217	0.0125296	0.0293736
VC2168	2316459	2315311	-	-	1148	hypothetical protein	130.701	116.394	201.932	213.484	0.74887	7.26277	3.30973e-07	1.78085e-06
VCA0729	675364	674741	-	-	623	hypothetical protein	23.2358	24.2488	43.3415	36.4004	0.744844	5.02943	0.00697462	0.0173767
VC0401	427375	427692	+	-	317	MSHA biogenesis protein MshK	59.0577	86.3258	100.473	142.65	0.74108	6.69885	0.000257542	0.000866089
VCA0324	328558	328280	-	-	278	DNA-damage-inducible protein J	67.7711	88.2657	113.279	145.602	0.729661	6.68304	0.000237157	0.000803204
VC1911	2061573	2060878	-	-	695	orotidine 5'-phosphate decarboxylase	98.7522	87.2958	151.695	156.423	0.727006	6.94401	1.63718e-06	7.96158e-06
VC2669	2837010	2836660	-	-	350	5-carboxymethyl-2-hydroxymuconate delta-isomerase	22.2676	25.2188	39.4013	39.3518	0.726966	5.19084	0.0088337	0.0215104
VC0152	142774	143415	+	-	641	DNA-binding transcriptional repressor FabR	81.3253	80.5061	127.069	140.683	0.725583	6.72604	3.48308e-07	1.85913e-06
VC1059	1127555	1126812	-	-	743	short chain dehydrogenase	46.4716	47.5277	76.8326	78.7036	0.725074	6.08476	0.000101139	0.000369958
VC0120	115714	114761	-	hemC	953	porphobilinogen deaminase	79.389	79.5362	132.979	129.861	0.724955	6.73431	4.47175e-07	2.34556e-06
VC0627	665847	666188	+	-	341	iron-sulfur cluster insertion protein ErpA	161.682	149.373	230.498	283.333	0.723681	7.61181	0.000111988	0.000405639
VCA0420	386465	386779	+	-	314	hypothetical protein	25.1721	32.0085	39.4013	55.0925	0.722499	5.14939	0.00861681	0.0210129
VC1077	1145995	1145507	-	-	488	hypothetical protein	164.587	142.583	223.603	283.333	0.722306	7.66959	0.000170208	0.000594569
VCA0559	496698	497681	+	-	983	hypothetical protein	29.0448	32.9784	49.2517	53.125	0.720894	5.48008	0.0015209	0.00440427
VCA0277	296269	295889	-	-	380	glycine cleavage system protein H	27.1084	27.1587	44.3265	45.2546	0.720573	5.42438	0.013178	0.0304445
VC2668	2836640	2836200	-	-	440	hypothetical protein	27.1084	32.0085	51.2217	46.2384	0.718969	5.32467	0.00199696	0.00561234
VC1141	1209652	1211877	+	-	2225	isocitrate dehydrogenase	45.5034	54.3174	75.8475	88.5416	0.718483	6.20448	0.000212397	0.000726726
VC2122	2277304	2277035	-	fliQ	269	flagellar biosynthesis protein FliQ	40.6627	31.0385	59.102	59.0277	0.718205	5.5718	0.000926663	0.00282832
VCA0274	291259	291978	+	-	719	carbonic anhydrase	285.607	211.45	407.804	407.291	0.713207	8.23374	5.12481e-07	2.66714e-06
VC2271	2426424	2425321	-	-	1103	riboflavin-specific deaminase	74.5482	78.5662	122.144	127.893	0.706699	6.66326	1.44781e-06	7.11323e-06
VCA0578	519061	517364	-	-	1697	hypothetical protein	19.3632	22.3089	33.4911	34.4328	0.701694	4.97933	0.0179342	0.0402615
VCA0513	443005	444186	+	-	1181	aromatic amino acid aminotransferase	116.179	102.815	168.441	185.937	0.693753	7.19504	5.21287e-06	2.366e-05
VC2748	2921393	2922457	+	glnL	1064	nitrogen regulation protein NR(II)	19.3632	21.339	30.536	35.4166	0.69316	4.89814	0.0212717	0.0470885
VCA0200	217758	218882	+	-	1124	hypothetical protein	44.5353	47.5277	65.9972	82.6388	0.689781	5.93955	0.000275011	0.000919276
VC1726	1865331	1863877	-	glgA	1454	glycogen synthase	63.8985	63.047	102.443	102.315	0.68865	6.44075	2.28e-05	9.30975e-05
VC2394	2563101	2560390	-	secA	2711	preprotein translocase subunit SecA	270.116	207.57	372.343	397.453	0.688061	8.21681	6.81019e-08	4.10087e-07
VC0970	1034243	1035118	+	-	875	cell division protein ZipA	157.81	147.433	223.603	266.609	0.683022	7.65108	1.25929e-06	6.22368e-06
VC0904	964284	965060	+	-	776	hypothetical protein	39.6945	33.9484	58.117	60.0115	0.679854	5.61434	0.0012864	0.00380784
VC1732	1871805	1870525	-	-	1280	3-phosphoshikimate 1-carboxyvinyltransferase	48.4079	50.4376	77.8176	80.6712	0.679839	6.20872	0.00021379	0.000729994
VC2239	2393842	2393498	-	-	344	nitrogen regulatory protein P-II	152.969	149.373	204.887	279.398	0.67927	7.58507	0.000198531	0.000685611
VCA0236	257514	257810	+	-	296	hypothetical protein	203.313	238.609	356.582	350.231	0.677254	8.30042	0.00552319	0.0142281
VC2194	2342373	2341588	-	flgH	785	flagellar basal body L-ring protein	23.2358	27.1587	38.4163	42.3032	0.677182	5.06457	0.00969332	0.0233311
VC2440	2619693	2618176	-	-	1517	hypothetical protein	143.287	139.673	221.632	230.208	0.674745	7.56318	8.95713e-06	3.93171e-05
VC2755	2939979	2939455	-	hemG	524	protoporphyrinogen oxidase	36.79	42.6779	54.1768	72.8009	0.674705	5.75391	0.000938046	0.00286044
VC1555	1667656	1667144	-	-	512	hypothetical protein	41.6308	46.5578	67.9673	72.8009	0.673274	5.82263	0.000524551	0.00167937
VC0722	776892	775321	-	-	1571	exopolyphosphatase	30.0129	31.0385	51.2217	46.2384	0.672615	5.45783	0.00358957	0.00958751
VC1730	1869849	1867219	-	-	2630	DNA topoisomerase I	253.658	252.188	413.714	392.534	0.672255	8.37346	1.14913e-09	8.3701e-09
VC0672	717664	719910	+	-	2246	fused phosphoenolpyruvate-protein phosphotransferase PtsP/GAF domain-containing protein	62.9303	56.2573	91.6081	98.3795	0.67153	6.37467	6.50926e-05	0.000245644
VC1053	1122126	1122671	+	-	545	adenine phosphoribosyltransferase	176.205	202.72	293.54	309.896	0.671007	7.856	1.56483e-07	8.98496e-07
VC0657	701135	701620	+	-	485	ribosomal-protein-alanine acetyltransferase	40.6627	32.9784	56.1469	60.9953	0.667806	5.70572	0.00160462	0.00460671
VC2062	2217598	2216465	-	-	1133	chemotaxis-specific methylesterase	141.351	133.854	226.558	210.532	0.666906	7.4728	1.07601e-06	5.39786e-06
VCA0208	224824	225351	+	-	527	nicotinic acid mononucleotide adenylyltransferase	27.1084	34.9183	50.2367	48.206	0.664447	5.31286	0.00380417	0.0101202
VC0332	350511	351590	+	hemE	1079	uroporphyrinogen decarboxylase	132.638	134.824	208.827	214.467	0.661863	7.36722	6.3465e-07	3.24723e-06
VC2688	2855699	2856706	+	glpX	1007	fructose 1,6-bisphosphatase II	27.1084	23.2789	42.3564	37.3842	0.659535	5.139	0.0121024	0.0284121
VC2069	2226424	2224331	-	flhA	2093	flagellar biosynthesis protein FlhA	30.0129	31.0385	47.2816	49.1898	0.658004	5.31412	0.0044871	0.0117404
VC0137	131385	132611	+	-	1226	hypothetical protein	29.0448	32.0085	43.3415	53.125	0.658004	5.34126	0.0044871	0.0117404
VCA0894	846764	846018	-	-	746	hydrolase	89.0706	86.3258	140.86	135.764	0.656537	6.87298	6.35882e-06	2.8589e-05
VC2419	2594283	2593375	-	xerD	908	site-specific tyrosine recombinase XerD	83.2616	80.5061	125.099	132.812	0.654446	6.66952	3.90024e-06	1.80461e-05
VC2139	2293745	2293431	-	-	314	flagellar rod protein FlaI	88.1024	77.5963	136.92	122.974	0.648482	6.68748	3.70723e-05	0.000146532
VC0093	90962	93388	+	-	2426	glycerol-3-phosphate acyltransferase	61.9621	54.3174	90.623	91.493	0.646085	6.29906	0.000158113	0.000556398
VC0603	631331	633625	+	-	2294	hypothetical protein	54.2169	51.4075	78.8026	86.574	0.645617	6.11758	0.000311951	0.00103421
VC2207	2352016	2351348	-	-	668	hypothetical protein	102.625	89.2357	162.53	137.731	0.64539	6.79613	6.67216e-05	0.00025094
VCA0132	146647	147651	+	-	1004	ribose operon repressor	28.0766	31.0385	47.2816	45.2546	0.644393	5.38595	0.00623779	0.0157288
VC1242	1314818	1315846	+	-	1028	succinylglutamate desuccinylase	39.6945	39.7681	68.9523	55.0925	0.640831	5.80494	0.0021978	0.00613544
VC2200	2347002	2346607	-	flgB	395	flagellar basal-body rod protein FlgB	116.179	131.914	194.052	191.84	0.636858	7.12492	4.94224e-05	0.00019149
VC1393	1484824	1485138	+	-	314	sugE protein	40.6627	19.3991	52.2068	41.3194	0.636357	5.27829	0.0145641	0.033278
VC2135	2290148	2288709	-	-	1439	Fis family transcriptional regulator	57.1213	56.2573	89.638	86.574	0.635032	6.18319	0.000251653	0.000847994
VC2431	2607478	2605598	-	-	1880	DNA topoisomerase IV subunit B	173.3	195.931	291.57	281.365	0.633548	7.77895	2.41646e-06	1.14507e-05
VC2761	2946813	2948015	+	-	1202	inner membrane transport protein YdhC	236.231	218.239	360.522	343.345	0.63081	8.1907	2.20719e-06	1.05189e-05
VCA1079	1033083	1032448	-	-	635	pyridoxamine 5'-phosphate oxidase	141.351	133.854	197.992	228.241	0.630693	7.51223	9.38705e-06	4.08815e-05
VCA0058	65520	66440	+	-	920	hypothetical protein	82.2935	93.1155	138.89	132.812	0.630652	6.79736	7.54508e-06	3.35205e-05
VCA0190	206613	207059	+	-	446	hypothetical protein	48.4079	51.4075	72.8925	81.655	0.629545	6.20035	0.00165469	0.00474232
VC0336	356216	354684	-	-	1532	phosphoglyceromutase	593.481	547.054	825.458	932.638	0.624192	9.47299	1.28916e-05	5.51365e-05
VC1444	1540238	1541455	+	-	1217	hypothetical protein	27.1084	32.9784	42.3564	50.1736	0.621029	5.3606	0.0081629	0.019979
VC2771	2956633	2956244	-	-	389	F0F1 ATP synthase subunit I	2739.89	2694.53	4096.75	4250	0.619066	11.6482	5.12696e-06	2.33018e-05
VC2725	2899397	2898174	-	-	1223	general secretion pathway protein L	68.7393	52.3775	94.5632	91.493	0.618133	6.31838	0.000246995	0.000835676
VC0390	409037	412717	+	metH	3680	B12-dependent methionine synthase	43.5671	41.708	59.102	71.8171	0.6171	5.8574	0.00196509	0.00554144
VCA0100	108299	107928	-	-	371	phage shock protein E	42.599	30.0686	58.117	53.125	0.612372	5.61319	0.00442163	0.0116238
VC1159	1230431	1231570	+	-	1139	phosphoserine aminotransferase	91.9751	80.5061	122.144	141.667	0.612335	6.83823	2.04942e-05	8.46146e-05
VC0041	39190	38534	-	-	656	hypothetical protein	49.3761	40.738	63.0421	74.7685	0.611461	5.97297	0.00166032	0.00475028
VCA0765	709044	710075	+	-	1031	L-allo-threonine aldolase	104.561	84.3859	138.89	149.537	0.609478	7.02961	1.24844e-05	5.36702e-05
VC0408	434833	435423	+	-	590	MSHA pilin protein MshB	100.688	81.4761	130.024	147.569	0.606994	6.91171	4.81758e-05	0.000187095
VC0454	485299	486249	+	-	950	glutaminase	85.1979	95.0554	128.054	146.586	0.606944	6.78939	0.000113509	0.000410256
VC2091	2252771	2252379	-	sdhC	392	succinate dehydrogenase cytochrome b556 large membrane subunit	50.3442	44.6178	75.8475	68.8657	0.606382	6.16437	0.00171622	0.00489344
VC1989	2141429	2140716	-	-	713	hypothetical protein	48.4079	53.3474	78.8026	75.7522	0.601881	6.1313	0.00106282	0.00322031
VC0248	254505	254747	+	-	242	acyl carrier protein	456.003	504.376	677.703	779.166	0.601085	9.02426	0.00120436	0.00359369
VC0302	309994	311184	+	-	1190	3-phenylpropionic acid transporter	36.79	30.0686	57.1319	44.2708	0.598893	5.50812	0.0101852	0.024322
VC1628	1752561	1751443	-	-	1118	hypothetical protein	30.9811	28.1286	46.2966	43.287	0.597724	5.29258	0.0118414	0.0278582
VC0153	143455	143826	+	-	371	hypothetical protein	44.5353	56.2573	74.8625	77.7198	0.597158	6.06345	0.00358834	0.00958751
VC0963	1027836	1029029	+	-	1193	2-octaprenyl-3-methyl-6-methoxy-1,4-benzoquinol hydroxylase	50.3442	42.6779	65.9972	74.7685	0.596314	5.90775	0.00190543	0.00538687
VC2273	2428252	2426999	-	proA	1253	gamma-glutamyl phosphate reductase	90.0387	84.3859	116.234	147.569	0.596206	6.77219	0.000861631	0.00265902
VC2137	2292778	2291312	-	-	1466	Fis family transcriptional regulator	115.211	110.575	163.515	177.083	0.592599	7.19583	1.44287e-05	6.12394e-05
VC1682	1816390	1817277	+	-	887	peptide ABC transporter permease	43.5671	50.4376	73.8775	67.8819	0.591439	5.84593	0.00199194	0.00560768
VC2235	2390102	2389365	-	-	737	hypothetical protein	45.5034	53.3474	72.8925	75.7522	0.587474	6.08075	0.00167604	0.00479115
VC0073	73878	74663	+	-	785	hypothetical protein	74.5482	94.0855	131.009	121.991	0.584657	6.72297	0.000169678	0.000593339
VCA0573	510901	510314	-	-	587	DamX-like protein	156.842	151.313	219.662	242.014	0.582854	7.52959	8.99175e-05	0.000331087
VC0355	376568	377290	+	-	722	hypothetical protein	260.435	292.926	404.849	424.016	0.58274	8.37806	2.21248e-05	9.06737e-05
VC2520	2706949	2706146	-	-	803	ABC transporter ATP-binding protein	177.173	165.862	120.174	109.201	-0.580208	7.13111	1.67546e-05	7.0306e-05
VC1063	1131416	1130556	-	-	860	acyl-CoA thioesterase	106.497	111.545	67.9673	77.7198	-0.580854	6.42729	0.00049719	0.00159945
VC2298	2452869	2453489	+	-	620	lipoprotein	278.83	269.647	187.156	179.051	-0.582471	7.79143	3.24138e-05	0.000129967
VCA0801	741911	743215	+	-	1304	inosine-guanosine kinase	147.16	145.493	104.414	90.5092	-0.585729	6.91964	0.00100166	0.00304606
VC1986	2139780	2138926	-	-	854	hypothetical protein	81.3253	90.2057	62.0571	52.1412	-0.585909	6.17718	0.000710239	0.00222266
VC0389	408840	407506	-	-	1334	Na+/H+ antiporter	80.3572	79.5362	52.2068	54.1087	-0.58764	5.98263	0.00108965	0.00328965
VC1297	1377395	1375995	-	asnC	1400	asparaginyl-tRNA synthetase	535.392	540.264	373.328	342.361	-0.587663	8.71949	2.01457e-07	1.12384e-06
VC2179	2324858	2323770	-	prfA	1088	peptide chain release factor 1	182.014	165.862	120.174	111.169	-0.588106	7.13118	1.5631e-05	6.59229e-05
VC2399	2568311	2567529	-	-	782	cell division protein FtsQ	274.957	285.166	170.411	201.678	-0.589728	7.76569	1.28904e-05	5.51365e-05
VC1017	1086908	1086327	-	-	581	Na(+)-translocating NADH-quinone reductase subunit E	110.37	88.2657	66.9823	64.9305	-0.589772	6.26914	0.00104628	0.00317309
VC2082	2241531	2242319	+	-	788	zinc ABC transporter ATP-binding protein	46.4716	45.5878	30.536	30.4977	-0.591034	5.33721	0.0166026	0.0374992
VC2573	2753579	2753190	-	-	389	30S ribosomal protein S11	22451.6	25785.2	15802.9	16197.2	-0.592054	14.193	9.74815e-10	7.22663e-09
VC1482	1586564	1588360	+	-	1796	ATP-dependent protease LA-like protein	83.2616	86.3258	57.1319	55.0925	-0.594575	6.17218	0.000650988	0.00204299
VC2459	2642450	2641725	-	recO	725	DNA repair protein RecO	101.657	109.605	75.8475	63.9467	-0.594899	6.46119	0.000209547	0.000717711
VC2610	2779722	2780711	+	-	989	hydrolase	63.8985	52.3775	41.3714	35.4166	-0.597247	5.72182	0.00556646	0.0142799
VC2467	2649746	2649174	-	-	572	RNA polymerase sigma factor RpoE	491.824	494.676	325.061	325.636	-0.600148	8.6084	2.17237e-07	1.20738e-06
VC2472	2652690	2653661	+	-	971	hypothetical protein	129.733	120.274	79.7877	84.6064	-0.604101	6.58867	4.75753e-05	0.000185194
VC2506	2696397	2693488	-	-	2909	ATP-dependent helicase HepA	146.192	132.884	103.428	79.6874	-0.607385	6.77755	6.19434e-05	0.000235357
VC2768	2955048	2954578	-	-	470	ATP synthase F0F1 subunit B	4081.76	4011.73	2577.83	2726.1	-0.609675	11.6045	1.23435e-07	7.24963e-07
VC2261	2416460	2417302	+	-	842	methionine aminopeptidase	297.225	335.604	205.872	208.565	-0.610321	7.89838	1.042e-07	6.17424e-07
VC1064	1131567	1131998	+	-	431	lipoprotein-like protein	301.097	333.664	205.872	209.548	-0.611335	7.92332	0.00152918	0.00441674
VC2580	2757106	2756753	-	rplR	353	50S ribosomal protein L18	9980.75	11672.4	6924.78	7239.75	-0.612283	13.061	6.12069e-11	5.14323e-10
VC0842	904166	904639	+	-	473	hypothetical protein	245.912	226.969	163.515	145.602	-0.612958	7.41087	0.00266844	0.00729665
VCA0207	224721	223891	-	nadE	830	NAD synthetase	94.8795	108.635	63.0421	69.8495	-0.613827	6.28538	0.000107881	0.000391611
VC0705	756003	754828	-	-	1175	chorismate mutase	66.8029	70.8066	42.3564	47.2222	-0.617897	5.94468	0.00166032	0.00475028
VC2765	2952430	2951564	-	-	866	ATP synthase F0F1 subunit gamma	2285.82	2236.71	1355.41	1590.8	-0.618223	10.7951	8.90412e-12	8.09377e-11
VCA0287	306492	308420	+	-	1928	threonyl-tRNA synthetase	1155.98	1064.04	726.954	719.154	-0.618327	9.8188	1.74985e-12	1.70687e-11
VC2386	2550614	2552236	+	-	1622	hypothetical protein	43.5671	36.8582	24.6258	27.5463	-0.622069	5.08499	0.0158296	0.0358747
VCA0612	547439	547849	+	mscL	410	large-conductance mechanosensitive channel	39.6945	51.4075	24.6258	34.4328	-0.622923	5.31352	0.0124137	0.0291224
VC0245	251555	252946	+	-	1391	RfbG protein	382.423	453.938	263.004	278.414	-0.627123	8.31394	8.12344e-05	0.000300775
VC2396	2564949	2564032	-	lpxC	917	UDP-3-O-[3-hydroxymyristoyl] N-acetylglucosamine deacetylase	903.292	875.868	586.095	565.682	-0.627236	9.44354	1.01854e-09	7.51733e-09
VCA0566	504647	505384	+	-	737	transcriptional regulator	152.969	172.652	103.428	107.234	-0.627605	7.07315	2.21907e-05	9.08323e-05
VC0662	707977	709290	+	-	1313	branched-chain amino acid ABC transporter substrate-binding protein	218.804	201.75	130.024	141.667	-0.629871	7.35507	9.33444e-06	4.07588e-05
VC1219	1296440	1297423	+	pheS	983	phenylalanyl-tRNA synthetase subunit alpha	315.62	333.664	221.632	197.743	-0.630321	8.02771	2.7565e-06	1.29883e-05
VC1878	2023629	2021881	-	-	1748	lipid transporter ATP-binding/permease	83.2616	96.9953	60.087	56.0763	-0.632754	6.19385	0.000194135	0.000672518
VC0594	622245	620872	-	-	1373	poly(A) polymerase	191.695	190.111	128.054	118.055	-0.633064	7.29972	1.65416e-06	8.02077e-06
VC1428	1526919	1525786	-	potA	1133	putrescine/spermidine ABC transporter ATPase protein	591.545	638.229	401.894	390.567	-0.633817	8.84425	3.34234e-07	1.79261e-06
VCA0102	110690	110031	-	-	659	CbbY family protein	69.7074	57.2272	43.3415	38.368	-0.634163	5.7866	0.00208553	0.0058465
VC2767	2954563	2954030	-	-	533	ATP synthase F0F1 subunit delta	1730.1	1730.4	1033.3	1193.34	-0.636039	10.4287	2.70674e-11	2.34537e-10
VC0951	1016607	1016137	-	-	470	rRNA large subunit methyltransferase	163.619	162.952	97.5183	112.153	-0.638617	7.00728	4.87227e-06	2.22961e-05
VC0250	256177	257301	+	-	1124	iron-containing alcohol dehydrogenase	436.639	424.84	270.884	282.349	-0.638698	8.44485	5.11308e-06	2.32704e-05
VC1494	1605487	1602881	-	pepN	2606	aminopeptidase	58.0895	64.9869	38.4163	40.3356	-0.642464	5.7225	0.00221092	0.00615661
VCA0921	873605	872487	-	-	1118	hypothetical protein	137.479	176.531	101.458	99.3633	-0.644173	6.91667	6.48006e-05	0.000244819
VC0085	83074	84708	+	ubiB	1634	ubiquinone biosynthesis protein UbiB	131.67	134.824	89.638	80.6712	-0.645226	6.80252	1.22932e-05	5.29162e-05
VC0218	226229	226465	+	rpmB	236	50S ribosomal protein L28	10501.6	11447.4	6949.41	7081.36	-0.64555	13.0353	1.64367e-18	3.15132e-17
VC1441	1538113	1537493	-	-	620	cbb3-type cytochrome c oxidase subunit II	183.95	207.57	116.234	133.796	-0.646383	7.4704	5.78086e-06	2.60608e-05
VC1426	1524945	1524175	-	potC	770	spermidine/putrescine ABC transporter membrane protein	332.078	332.694	219.662	204.629	-0.647521	7.949	2.22414e-07	1.23252e-06
VC0235	240403	239354	-	-	1049	lipopolysaccharide biosynthesis protein	75.5164	64.9869	45.3115	44.2708	-0.648005	5.94638	0.000895468	0.00275326
VC0522	556336	557148	+	-	812	beta-ketoadipate enol-lactone hydrolase	74.5482	65.9568	40.3864	49.1898	-0.648006	5.93156	0.000895468	0.00275326
VC0360	378995	379465	+	-	470	30S ribosomal protein S7	9419.21	10151.5	6298.3	6184.14	-0.648787	12.8341	6.99944e-14	8.16439e-13
VCA0005	4445	4723	+	-	278	hypothetical protein	200.409	199.81	103.428	151.504	-0.650107	7.38422	0.0010823	0.00327339
VC0961	1026120	1025017	-	-	1103	PhoH family protein	127.797	131.914	83.7278	81.655	-0.650313	6.83532	6.70373e-06	3.00183e-05
VC2163	2312096	2311860	-	-	236	hypothetical protein	149.096	156.162	99.4883	94.4444	-0.653815	6.89492	0.00047834	0.00154327
VC0739	792954	794012	+	queA	1058	S-adenosylmethionine:tRNA ribosyltransferase-isomerase	200.409	197.87	135.935	117.072	-0.654157	7.26962	1.19681e-06	5.95015e-06
VC1518	1631723	1631247	-	-	476	hypothetical protein	95.8477	105.725	70.9224	57.0601	-0.654373	6.32987	0.00718995	0.0178598
VC1844	1984476	1982851	-	-	1625	cytochrome d ubiquinol oxidase subunit I	1115.32	1297.8	759.461	773.263	-0.654702	9.82529	2.89029e-08	1.80901e-07
VC2536	2718330	2718911	+	-	581	hypothetical protein	217.836	239.578	145.785	144.618	-0.654969	7.48299	1.24306e-06	6.1526e-06
VCA0567	505381	506271	+	-	890	hypothetical protein	57.1213	64.0169	40.3864	36.4004	-0.656021	5.72018	0.00199516	0.00561202
VC1319	1403647	1402325	-	-	1322	sensor histidine kinase	54.2169	51.4075	42.3564	24.5949	-0.656073	5.49198	0.00901197	0.0219125
VC1374	1468262	1466367	-	-	1895	molecular chaperone DnaK	112.306	114.454	76.8326	66.8981	-0.656955	6.52634	3.45778e-05	0.000138145
VC0046	44808	44299	-	def	509	peptide deformylase	152.001	146.463	88.653	100.347	-0.658458	7.01819	7.54612e-06	3.35205e-05
VC0188	192034	194076	+	-	2042	oligopeptidase A	88.1024	65.9568	43.3415	54.1087	-0.659473	5.89791	0.00273014	0.00744705
VC2594	2763210	2762908	-	rplW	302	50S ribosomal protein L23	13729.5	15598.8	9198.24	9359.83	-0.660235	13.4451	3.9276e-14	4.76454e-13
VC0084	82454	83077	+	-	623	hypothetical protein	164.587	163.922	116.234	91.493	-0.660712	7.05492	3.6334e-06	1.68582e-05
VC2571	2752517	2751525	-	-	992	DNA-directed RNA polymerase subunit alpha	15709.3	17394.2	10379.3	10559.1	-0.660828	13.5886	9.68485e-13	9.8502e-12
VC0071	71436	70975	-	-	461	DNA-binding transcriptional regulator AsnC	89.0706	82.446	56.1469	52.1412	-0.662349	6.16333	0.000488934	0.00157593
VC0165	163647	162541	-	-	1106	hypothetical protein	377.582	393.801	267.929	219.386	-0.662359	8.19885	1.24681e-07	7.28435e-07
VC2361	2517140	2517517	+	-	377	autonomous glycyl radical cofactor GrcA	2595.63	2789.59	1720.85	1678.35	-0.663767	10.9007	0.000205648	0.000706531
VC1547	1660180	1658807	-	-	1373	biopolymer transport protein ExbB-like protein	44.5353	60.1371	35.4612	30.4977	-0.664144	5.63493	0.00402754	0.0106719
VC1880	2025912	2026442	+	-	530	hypothetical protein	88.1024	74.6864	59.102	43.287	-0.667903	5.99263	0.000305383	0.0010147
VC0430	461139	460153	-	-	986	hypothetical protein	115.211	105.725	74.8625	63.9467	-0.669693	6.63065	5.33102e-05	0.000204888
VC2420	2594421	2594939	+	-	518	flavodoxin FldB	94.8795	99.9052	59.102	62.9629	-0.673094	6.37738	4.05568e-05	0.000158986
VC0703	753622	751247	-	-	2375	c-di-GMP phosphodiesterase A-like protein	30.0129	32.9784	20.6857	18.6921	-0.674417	4.97375	0.018905	0.0422701
VC0636	677374	678003	+	rrmJ	629	23S rRNA methyltransferase	143.287	139.673	77.8176	99.3633	-0.674576	6.7859	0.0002301	0.00078089
VC2188	2335795	2334656	-	-	1139	flagellin	261.403	280.316	176.321	162.326	-0.677374	7.64691	3.55508e-06	1.65408e-05
VC0958	1023570	1022053	-	lnt	1517	apolipoprotein N-acyltransferase	29.0448	31.0385	19.7007	17.7083	-0.680047	4.7631	0.021148	0.0468458
VC2598	2765995	2765252	-	-	743	23S rRNA (guanosine-2'-O-)-methyltransferase	176.205	172.652	117.219	100.347	-0.680641	7.10038	6.12535e-07	3.14372e-06
VC2113	2271153	2270623	-	-	530	hypothetical protein	110.37	107.665	65.9972	69.8495	-0.681594	6.33457	1.29975e-05	5.54471e-05
VC2021	2175326	2174580	-	fabG	746	3-ketoacyl-ACP reductase	1259.57	1203.71	790.982	743.749	-0.682527	9.84211	2.28705e-14	2.84686e-13
VC2746	2919083	2920492	+	glnA	1409	glutamine synthetase	272.053	258.978	173.366	157.407	-0.682592	7.82246	4.77493e-07	2.49283e-06
VC0997	1063143	1064813	+	-	1670	glutaminyl-tRNA synthetase	402.754	397.681	249.213	248.9	-0.684047	8.28167	8.85844e-11	7.36952e-10
VC2106	2263275	2263727	+	fur	452	ferric uptake regulator	363.059	409.32	204.887	275.463	-0.684878	8.29359	3.39048e-06	1.5797e-05
VCA0482	422553	422281	-	-	272	hypothetical protein	106.497	115.424	70.9224	66.8981	-0.686277	6.44012	0.000102664	0.000375122
VC2620	2788972	2790384	+	rimO	1412	ribosomal protein S12 methylthiotransferase	113.275	118.334	80.7727	62.9629	-0.687417	6.50723	3.57951e-05	0.000142838
VC0343	364889	365353	+	-	464	hypothetical protein	77.4527	89.2357	49.2517	54.1087	-0.688052	6.10963	0.000204558	0.000703511
VC0567	601574	601137	-	-	437	cytochrome d ubiquinol oxidase subunit III	451.162	489.826	278.764	304.977	-0.688581	8.56253	2.83078e-09	1.98393e-08
VC1843	1982833	1981697	-	-	1136	cytochrome d ubiquinol oxidase subunit II	1005.92	1160.06	698.388	645.37	-0.688643	9.64185	5.33137e-07	2.76172e-06
VC0359	378505	378879	+	rpsL	374	30S ribosomal protein S12	7189.54	7740.23	4643.45	4588.42	-0.693481	12.4869	3.51695e-24	1.07638e-22
VC0579	609252	608662	-	-	590	phosphoheptose isomerase	132.638	127.064	74.8625	85.5902	-0.693839	6.71958	6.78795e-06	3.03547e-05
VC0905	966002	965193	-	metQ	809	DL-methionine transporter substrate-binding subunit	70.6756	77.5963	44.3265	47.2222	-0.694076	6.13399	0.000302423	0.00100587
VCA0907	863515	862985	-	-	530	hypothetical protein	121.02	108.635	79.7877	61.9791	-0.695059	6.93657	0.00944393	0.0228132
VC1430	1528040	1528843	+	-	803	bax protein	49.3761	64.0169	32.5061	37.3842	-0.696005	5.50545	0.00168455	0.00481136
VC0770	825292	825885	+	-	593	hypothetical protein	855.852	847.739	534.873	516.493	-0.69619	9.1828	1.23642e-06	6.12882e-06
VC2023	2177285	2176335	-	-	950	3-oxoacyl-ACP synthase	924.591	897.207	596.93	527.314	-0.696311	9.40017	4.57441e-12	4.29866e-11
VCA0947	899206	899727	+	-	521	spermidine n1-acetyltransferase	33.8855	62.077	26.5959	32.4652	-0.697639	5.3576	0.0142894	0.0326951
VC1630	1755679	1754996	-	-	683	ABC transporter ATP-binding protein	133.606	139.673	90.623	77.7198	-0.698209	6.74157	9.50744e-07	4.78383e-06
VC2619	2788718	2788137	-	-	581	para-aminobenzoate synthase component II	31.9492	29.0986	16.7456	20.6597	-0.703038	4.75284	0.0166498	0.0375549
VC2531	2713688	2714134	+	-	446	PTS system nitrogen regulatory subunit IIA	218.804	241.518	138.89	143.634	-0.703752	7.39911	2.38684e-06	1.13265e-05
VC0806	860789	862405	+	-	1616	hypothetical protein	119.083	105.725	70.9224	66.8981	-0.705005	6.52348	2.64574e-05	0.000107114
VC0824	885773	886267	+	tpx	494	thiol peroxidase	2159.96	3022.37	1542.56	1633.1	-0.706499	10.82	0.00870916	0.0212226
VC1920	2071726	2069366	-	-	2360	ATP-dependent protease LA	199.441	168.772	110.324	115.104	-0.707335	7.15274	1.68328e-07	9.61545e-07
VC2654	2825339	2824905	-	-	434	hypothetical protein	518.933	470.427	289.6	313.831	-0.713086	8.58829	2.68569e-09	1.89018e-08
VCA0763	708192	706534	-	-	1658	hypothetical protein	168.46	167.802	109.339	95.4282	-0.714985	7.01939	1.80094e-07	1.01657e-06
VC1701	1833589	1834029	+	-	440	hypothetical protein	58.0895	55.2873	33.4911	35.4166	-0.716396	5.39916	0.00126694	0.00376358
VC2310	2461969	2461535	-	-	434	hypothetical protein	109.402	97.9653	71.9074	54.1087	-0.717554	6.30416	0.0108483	0.0257397
VC0525	558362	558868	+	-	506	2-amino-4-hydroxy-6-hydroxymethyldihydropteridine pyrophosphokinase	102.625	109.605	60.087	68.8657	-0.717608	6.32682	6.89407e-06	3.0788e-05
VC0219	226479	226646	+	rpmG	167	50S ribosomal protein L33	1907.27	2197.91	1084.52	1410.76	-0.718182	10.8359	0.000545507	0.00173481
VC0236	241440	240400	-	-	1040	ADP-heptose--LPS heptosyltransferase II	120.052	118.334	75.8475	68.8657	-0.719196	6.57419	5.07843e-06	2.31443e-05
VC1638	1764280	1764939	+	-	659	DNA-binding response regulator	44.5353	56.2573	39.4013	21.6435	-0.721283	5.33508	0.00699387	0.0174116
VC1208	1284099	1283779	-	-	320	dsDNA-mimic protein	208.154	253.158	125.099	154.456	-0.722068	7.54241	0.00225859	0.00626844
VCA0047	56060	54930	-	-	1130	hypothetical protein	102.625	110.575	70.9224	58.0439	-0.724173	6.35379	5.51122e-06	2.49463e-05
VC0213	221341	220385	-	-	956	lipid A biosynthesis lauroyl acyltransferase	76.4845	66.9268	45.3115	41.3194	-0.725728	5.91681	0.000202426	0.000697616
VC1005	1077320	1075995	-	-	1325	hypothetical protein	152.969	137.733	90.623	84.6064	-0.729561	6.83787	2.04339e-05	8.44701e-05
VC0132	128431	126887	-	-	1544	hypothetical protein	53.2487	62.077	33.4911	35.4166	-0.740798	5.51705	0.000799229	0.00248021
VCA0061	67304	68662	+	-	1358	DEAD/DEAH box helicase	193.632	173.622	115.249	104.282	-0.741762	7.17942	1.3867e-05	5.90056e-05
VCA0290	309315	309668	+	rplT	353	50S ribosomal protein L20	6995.91	7810.06	4317.4	4534.31	-0.742131	12.4217	2.99899e-16	4.48639e-15
VC2412	2582719	2581292	-	-	1427	dihydrolipoamide dehydrogenase	933.305	1336.6	604.81	751.62	-0.7427	9.93814	0.00584844	0.0149276
VCA1035	986185	986433	+	-	248	hypothetical protein	214.931	290.986	143.815	158.391	-0.742846	7.66319	0.000309614	0.00102773
VC1515	1628769	1628113	-	-	656	formate dehydrogenase-specific chaperone	104.561	118.334	69.9374	62.9629	-0.74495	6.53555	0.00555619	0.0142799
VC2390	2558435	2557296	-	-	1139	carbamoyl phosphate synthase small subunit	78.4208	78.5662	45.3115	48.206	-0.745791	6.06204	0.000143075	0.000507764
VC1912	2062815	2061646	-	-	1169	hypothetical protein	72.6119	63.047	37.4313	43.287	-0.747264	5.92168	0.00187498	0.00532336
VC2587	2760091	2759837	-	rpsQ	254	30S ribosomal protein S17	6625.11	8605.43	4091.83	4978.99	-0.747639	12.5782	6.61258e-12	6.07701e-11
VC0847	914124	912856	-	-	1268	phage family integrase	31.9492	31.0385	16.7456	20.6597	-0.747949	4.83228	0.010165	0.024291
VC2015	2170253	2169279	-	-	974	DNA polymerase III subunit delta'	49.3761	53.3474	30.536	30.4977	-0.748703	5.34497	0.0015209	0.00440427
VC2585	2759290	2758973	-	rplX	317	50S ribosomal protein L24	16973.8	18487.3	10816.6	10281.6	-0.749102	13.6456	3.2065e-13	3.47301e-12
VC1036	1104412	1102361	-	metG	2051	methionyl-tRNA synthetase	261.403	265.767	159.575	153.472	-0.751436	7.71889	1.81936e-09	1.30244e-08
VC2028	2180832	2179885	-	-	947	ribosomal large subunit pseudouridine synthase C	96.8158	89.2357	49.2517	60.9953	-0.753622	6.23449	9.79772e-06	4.25035e-05
VC1255	1326288	1325155	-	nrdB	1133	ribonucleotide-diphosphate reductase subunit beta	376.614	419.02	229.513	242.014	-0.754422	8.27481	1.05757e-09	7.77102e-09
VC0223	228876	229913	+	-	1037	ADP-heptose--LPS heptosyltransferase II	65.8348	64.0169	35.4612	41.3194	-0.756131	5.75592	0.000264444	0.00088751
VC2376	2537655	2542118	+	gltB	4463	glutamate synthase subunit alpha	37.7582	33.9484	21.6707	20.6597	-0.757108	5.07157	0.00691675	0.0172453
VC1259	1333104	1334102	+	-	998	hypothetical protein	27.1084	32.9784	15.7605	19.6759	-0.757531	4.9305	0.0112791	0.0266293
VC0044	43302	41998	-	-	1304	sun protein	142.319	135.793	87.6679	76.736	-0.757627	6.7993	7.62929e-07	3.86211e-06
VC0050	47679	48251	+	-	572	DNA topoisomerase I-like protein	48.4079	41.708	23.6408	29.5139	-0.758877	5.28234	0.0021317	0.00596589
VC0021	19867	18950	-	glyQ	917	glycyl-tRNA synthetase subunit alpha	527.646	544.144	324.076	307.928	-0.761792	8.71885	5.0171e-11	4.25879e-10
VC1168	1241932	1240676	-	-	1256	proton/glutamate symporter	29.0448	32.9784	18.7156	17.7083	-0.76389	4.73049	0.00942915	0.0228105
VC0097	95062	95472	+	-	410	flagellar basal body protein FliL	34.8537	33.9484	17.7306	22.6273	-0.765918	4.93386	0.00596335	0.0151283
VC2682	2850041	2849724	-	-	317	transcriptional repressor protein MetJ	119.083	122.214	65.0122	76.736	-0.766399	6.54589	6.23273e-05	0.000236546
VC0296	304232	303771	-	-	461	acetyl-CoA carboxylase biotin carboxyl carrier protein subunit	1554.86	1745.92	958.437	975.925	-0.77086	10.2388	1.16414e-15	1.65964e-14
VCA0059	66774	66526	-	-	248	major outer membrane lipoprotein	422.117	554.813	253.154	318.75	-0.772206	8.72286	0.00256071	0.0070309
VC2324	2477288	2478202	+	-	914	LysR family transcriptional regulator	24.204	28.1286	14.7755	15.7407	-0.773224	4.50701	0.0166298	0.0375351
VC0831	892950	894419	+	-	1469	toxin co-regulated pilus biosynthesis outer membrane protein C	1601.33	1836.12	937.752	1073.32	-0.773297	10.2645	6.36627e-05	0.000241088
VC1716	1855691	1854354	-	-	1337	condesin subunit F	92.9432	94.0855	59.102	50.1736	-0.774012	6.36685	1.71616e-05	7.18333e-05
VC1510	1623291	1622869	-	-	422	hypothetical protein	38.7263	52.3775	23.6408	29.5139	-0.774374	5.35843	0.0107009	0.0254261
VC2176	2322507	2321695	-	-	812	hypothetical protein	108.434	92.1456	55.1619	61.9791	-0.774719	6.37181	1.521e-05	6.43098e-05
VC1152	1224633	1223698	-	-	935	hypothetical protein	99.7203	107.665	63.0421	58.0439	-0.775058	6.41895	1.59277e-06	7.77961e-06
VCA0495	429229	430101	+	-	872	hypothetical protein	108.434	80.5061	60.087	50.1736	-0.775798	6.21078	0.00235412	0.00650839
VCA0197	213207	214250	+	-	1043	guanosine 5'-monophosphate oxidoreductase	68.7393	49.4676	36.4462	32.4652	-0.776537	5.67164	0.00419981	0.0110756
VC2356	2513228	2511798	-	-	1430	sodium/alanine symporter	274.957	247.338	146.77	157.407	-0.779481	7.59017	2.54057e-07	1.39857e-06
VC1009	1079742	1079302	-	-	440	hypothetical protein	31.9492	22.3089	13.7905	17.7083	-0.780005	4.45538	0.0138599	0.0318434
VC0276	282479	280887	-	purH	1592	bifunctional phosphoribosylaminoimidazolecarboxamide formyltransferase/IMP cyclohydrolase	31.9492	35.8883	20.6857	18.6921	-0.780934	4.84451	0.005515	0.0142275
VC1106	1176331	1176960	+	-	629	preprotein translocase SecA subunit-like protein	97.784	90.2057	52.2068	57.0601	-0.781462	6.20834	5.04515e-06	2.30241e-05
VCA0265	282297	282677	+	-	380	hypothetical protein	36.79	44.6178	18.7156	28.5301	-0.781617	5.32918	0.00793303	0.0194879
VC0763	815529	817013	+	engA	1484	GTP-binding protein EngA	454.066	385.071	251.183	236.111	-0.783843	8.33575	6.89288e-07	3.50528e-06
VC2463	2646980	2645187	-	-	1793	GTP-binding protein LepA	449.226	412.23	271.869	228.241	-0.784282	8.38643	2.32421e-08	1.47126e-07
VC0339	359878	359021	-	psd	857	phosphatidylserine decarboxylase	239.135	203.69	129.039	127.893	-0.784831	7.40355	4.27241e-08	2.61039e-07
VC1860	2000266	2001072	+	-	806	exonuclease III	129.733	123.184	72.8925	73.7847	-0.785039	6.68652	5.27971e-07	2.73921e-06
VC2574	2753955	2753599	-	rpsM	356	30S ribosomal protein S13	20328.4	21870.5	12450.8	12032.8	-0.785383	13.8994	1.14629e-13	1.28755e-12
VC0523	557823	557197	-	-	626	glycerol-3-phosphate acyltransferase PlsY	71.6437	59.1671	39.4013	36.4004	-0.785392	5.70162	0.000152419	0.000538064
VCA1080	1033253	1034698	+	-	1445	HlyD family secretion protein	35.8219	33.9484	17.7306	22.6273	-0.786025	4.96158	0.00596335	0.0151283
VC2635	2805704	2808211	+	-	2507	penicillin-binding protein 1A	121.988	132.884	78.8026	68.8657	-0.786412	6.58662	7.78019e-08	4.65138e-07
VCA0475	418784	419185	+	-	401	doc protein	74.5482	78.5662	43.3415	45.2546	-0.787573	6.03685	5.32401e-05	0.000204855
VC0080	77859	79055	+	-	1196	hypothetical protein	51.3124	51.4075	30.536	28.5301	-0.795817	5.30222	0.000815233	0.00252753
VC0307	318296	319555	+	rho	1259	transcription termination factor Rho	569.277	554.813	350.672	296.122	-0.797163	8.79716	2.16122e-05	8.8791e-05
VCA0680	615585	616160	+	-	575	periplasmic nitrate reductase cytochrome c-type protein	257.53	381.192	221.632	145.602	-0.798085	8.33366	0.002159	0.00603723
VC2436	2610550	2611866	+	tolC	1316	outer membrane channel protein	510.22	505.346	294.525	289.236	-0.798585	8.60306	1.43575e-14	1.82811e-13
VC1909	2059194	2059982	+	-	788	hypothetical protein	98.7522	108.635	59.102	60.0115	-0.798673	6.37333	5.63177e-06	2.5423e-05
VC0069	69296	70498	+	-	1202	multidrug resistance protein	29.0448	24.2488	16.7456	13.7731	-0.799573	4.48241	0.0127732	0.0297566
VC1186	1261385	1260621	-	-	764	SanA protein	44.5353	55.2873	27.5809	29.5139	-0.803202	5.40637	0.000898424	0.0027598
VC0888	946691	947425	+	-	734	tRNA pseudouridine synthase C	70.6756	60.1371	42.3564	32.4652	-0.804182	5.67587	0.000146657	0.000518821
VC1407	1499666	1500859	+	-	1193	ATP-dependent RNA helicase RhlE	76.4845	69.8366	43.3415	40.3356	-0.804528	5.96891	3.92641e-05	0.000154646
VC0365	383505	383981	+	-	476	bacterioferritin	34.8537	35.8883	22.6558	17.7083	-0.805856	4.94971	0.00461382	0.0120154
VC0315	331051	329711	-	pssA	1340	phosphatidylserine synthase	91.9751	96.0254	58.117	49.1898	-0.807633	6.20506	6.97398e-06	3.10617e-05
VC2177	2322906	2322523	-	-	383	hypothetical protein	68.7393	72.7465	39.4013	41.3194	-0.807717	5.76655	5.10073e-05	0.000196945
VC0033	31682	32566	+	-	884	acyltransferase	75.5164	78.5662	44.3265	43.287	-0.812735	5.78603	4.89394e-05	0.00018984
VC0452	484259	483198	-	-	1061	A/G-specific adenine glycosylase	32.9174	41.708	20.6857	21.6435	-0.814251	5.0634	0.00323085	0.00868502
VC1256	1328669	1326384	-	-	2285	ribonucleotide-diphosphate reductase subunit alpha	461.812	465.578	269.899	255.787	-0.818695	8.43957	2.09211e-13	2.31102e-12
VC2260	2416119	2415391	-	rpsB	728	30S ribosomal protein S2	8195.46	8955.58	4828.63	4889.46	-0.819533	12.6242	1.60075e-18	3.10471e-17
VC1910	2060044	2060820	+	-	776	tRNA-(MS[2]IO[6]A)-hydroxylase	64.8666	64.0169	36.4462	36.4004	-0.821046	5.59849	9.44319e-05	0.000347326
VC1026	1094716	1095198	+	moaC	482	molybdenum cofactor biosynthesis protein MoaC	204.281	263.827	111.309	153.472	-0.821349	7.54925	3.05906e-06	1.43329e-05
VC1957	2110946	2110638	-	-	308	hypothetical protein	40.6627	37.8282	21.6707	22.6273	-0.821856	5.23733	0.00397497	0.0105478
VC1516	1630456	1628795	-	-	1661	(Fe-S)-binding protein	139.415	183.321	100.473	81.655	-0.824544	6.90016	0.000184825	0.000642466
VCA0166	184257	184469	+	-	212	cold shock transcriptional regulator CspA	2178.36	2321.1	1158.4	1377.31	-0.827292	10.7839	1.3644e-07	7.92967e-07
VC0467	496862	496299	-	-	563	hypothetical protein	65.8348	60.1371	32.5061	38.368	-0.827588	5.63514	0.000103408	0.000377015
VC1579	1690151	1688481	-	-	1670	enterobactin synthetase subunit F	337.887	387.981	240.348	168.229	-0.828739	8.06696	0.00129852	0.00383823
VCA0571	508987	508604	-	-	383	hypothetical protein	140.383	139.673	73.8775	83.6226	-0.829342	6.89006	1.08664e-07	6.40465e-07
VC1424	1522929	1521892	-	-	1037	spermidine/putrescine ABC transporter substrate-binding protein	214.931	226.969	123.129	124.942	-0.832319	7.32102	1.82725e-09	1.30529e-08
VC0575	606074	606811	+	-	737	ubiquinol--cytochrome c reductase cytochrome c1	109.402	113.485	66.9823	58.0439	-0.832882	6.56262	7.50926e-07	3.80713e-06
VCA0652	586449	586886	+	-	437	hypothetical protein	374.677	428.719	222.617	228.241	-0.833067	8.17374	3.54614e-09	2.43414e-08
VC1195	1268519	1267848	-	-	671	lipoprotein	110.37	95.0554	53.1918	61.9791	-0.833527	6.29786	3.7154e-07	1.97052e-06
VC0581	611416	609611	-	-	1805	lipoprotein	163.619	179.441	99.4883	92.4768	-0.836792	7.08519	5.20807e-09	3.51703e-08
VC1915	2065483	2063813	-	rpsA	1670	30S ribosomal protein S1	5356.82	5709.14	3201.36	2986.8	-0.838522	12.0341	3.22385e-22	8.7437e-21
VC1852	1991447	1991902	+	-	455	hypothetical protein	26.1403	33.9484	14.7755	18.6921	-0.839449	4.54802	0.00949898	0.0229197
VCA0623	557117	558067	+	-	950	transaldolase B	359.187	398.651	213.752	209.548	-0.839827	8.21677	5.71257e-07	2.94546e-06
VC0570	603055	603483	+	rplM	428	50S ribosomal protein L13	16008.5	17895.6	9552.85	9371.64	-0.841198	13.5512	3.03662e-24	9.37977e-23
VC0037	36430	36152	-	-	278	hypothetical protein	181.046	214.36	100.473	120.023	-0.841776	7.1353	4.67902e-07	2.44658e-06
VC1371	1461815	1461135	-	-	680	hypothetical protein	45.5034	46.5578	24.6258	26.5625	-0.843686	5.24051	0.000655288	0.00205455
VC2549	2732684	2733322	+	-	638	methionine sulfoxide reductase A	25.1721	28.1286	16.7456	12.7893	-0.846498	4.61254	0.008912	0.0216852
VCA0586	523761	524357	+	-	596	hypothetical protein	34.8537	39.7681	27.5809	13.7731	-0.847982	5.04957	0.00518017	0.0134378
VC2766	2954046	2952475	-	-	1571	ATP synthase F0F1 subunit alpha	2666.31	2527.7	1417.46	1467.82	-0.84808	10.8894	5.79508e-15	7.73295e-14
VCA0768	712718	711450	-	-	1268	DEAD/DEAH box helicase	57.1213	53.3474	38.4163	22.6273	-0.853386	5.46039	0.000889108	0.00273875
VC0840	901494	903374	+	-	1880	accessory colonization factor AcfB	754.195	733.285	424.549	398.437	-0.853746	9.06071	3.06339e-07	1.66441e-06
VC0455	487645	486470	-	-	1175	coproporphyrinogen III oxidase	55.185	48.4977	30.536	26.5625	-0.858036	5.25448	0.000323969	0.001069
VC0943	1009781	1008816	-	-	965	lipoyl synthase	234.294	240.548	121.159	140.683	-0.858093	7.56996	1.5112e-10	1.2296e-09
VC0985	1048252	1050159	+	-	1907	heat shock protein 90	89.0706	82.446	44.3265	50.1736	-0.858282	5.95836	2.76365e-05	0.000111617
VC2505	2693391	2692654	-	-	737	ribosomal large subunit pseudouridine synthase A	132.638	142.583	77.8176	73.7847	-0.85924	6.7494	6.24094e-08	3.78541e-07
VC1391	1481602	1483008	+	-	1406	multidrug transporter	60.0258	56.2573	34.4762	29.5139	-0.859367	5.50209	0.000124054	0.000444993
VC0027	24788	23256	-	-	1532	threonine dehydratase	41.6308	40.738	23.6408	21.6435	-0.859654	5.22271	0.00111416	0.00335151
VC0381	395774	396439	+	-	665	hypothetical protein	147.16	142.583	80.7727	78.7036	-0.860463	6.67705	2.17516e-07	1.20738e-06
VC2248	2403983	2403195	-	-	788	UDP-N-acetylglucosamine acyltransferase	323.365	287.106	159.575	176.099	-0.862397	7.80136	2.41446e-11	2.11408e-10
VC1839	1980701	1980018	-	-	683	TolQ protein	250.753	232.789	143.815	121.991	-0.862754	7.48722	1.52001e-10	1.23076e-09
VC1079	1147248	1146259	-	-	989	hypothetical protein	186.855	191.081	112.294	95.4282	-0.862757	7.14775	1.63136e-06	7.94482e-06
VC2577	2756046	2755612	-	rplO	434	50S ribosomal protein L15	15075.2	16885.9	8786.5	8784.31	-0.863127	13.5408	2.19552e-16	3.35974e-15
VC0326	339213	339701	+	rplJ	488	50S ribosomal protein L10	15027.8	17032.4	8901.74	8711.51	-0.864109	13.4947	9.24704e-21	2.18781e-19
VCA0079	89148	90440	+	-	1292	hypothetical protein	342.728	337.544	195.037	178.067	-0.866143	7.95366	4.2963e-14	5.15556e-13
VC2681	2848336	2849613	+	-	1277	malate oxidoreductase	418.244	495.646	251.183	249.884	-0.866662	8.37901	1.50349e-12	1.47086e-11
VCA1073	1026682	1023563	-	-	3119	bifunctional proline dehydrogenase/pyrroline-5-carboxylate dehydrogenase	18.395	21.339	13.7905	7.87036	-0.868099	4.20111	0.0226869	0.049956
VC2307	2458775	2459665	+	-	890	2-dehydropantoate 2-reductase	48.4079	54.3174	25.6109	30.4977	-0.869506	5.35021	0.000296875	0.000989386
VC1511	1624351	1623278	-	-	1073	formate dehydrogenase cytochrome B556 subunit	82.2935	129.004	62.0571	53.125	-0.873899	6.38745	0.000462916	0.0014964
VC2492	2672987	2674390	+	-	1403	isopropylmalate isomerase large subunit	74.5482	86.3258	43.3415	44.2708	-0.874794	6.08338	3.31017e-06	1.54444e-05
VC2330	2481390	2480146	-	-	1244	hypothetical protein	36.79	19.3991	16.7456	13.7731	-0.875776	4.38653	0.00983427	0.0236023
VC2143	2298794	2297661	-	-	1133	flagellin	618.653	712.916	409.774	314.815	-0.877681	8.97193	8.20288e-06	3.62928e-05
VCA0808	753162	752470	-	-	692	NodN-like protein	270.116	257.038	146.77	139.699	-0.879304	7.50206	3.87225e-07	2.04396e-06
VC0342	364684	363575	-	-	1109	(Fe-S)-binding protein	57.1213	57.2272	33.4911	28.5301	-0.880085	5.426	0.000103805	0.00037805
VC2572	2753162	2752542	-	rpsD	620	30S ribosomal protein S4	14212.6	16341.8	8018.17	8557.05	-0.882338	13.3743	1.04652e-15	1.49837e-14
VC2073	2230785	2230189	-	-	596	hypothetical protein	51.3124	41.708	25.6109	24.5949	-0.886632	5.20561	0.000348431	0.00114406
VCA1071	1022770	1021280	-	-	1490	sodium/proline symporter	37.7582	55.2873	25.6109	24.5949	-0.886717	5.19898	0.00247452	0.00681107
VC1318	1402112	1401339	-	-	773	outer membrane protein OmpV	2575.3	3373.5	1775.03	1440.28	-0.887592	11.0961	8.33104e-05	0.000307778
VC1923	2075242	2073941	-	tig	1301	trigger factor	873.279	915.636	474.786	491.898	-0.887789	9.39977	1.81037e-16	2.80903e-15
VC1837	1979557	1978487	-	-	1070	TolA protein	68.7393	94.0855	43.3415	44.2708	-0.892066	6.06543	4.50993e-06	2.07519e-05
VC2097	2258535	2259308	+	-	773	esterase	67.7711	82.446	40.3864	40.3356	-0.893873	5.81321	4.98632e-06	2.27868e-05
VC2213	2366258	2365293	-	-	965	outer membrane protein OmpA	1145.33	1291.01	635.346	674.884	-0.894763	9.94063	2.8548e-07	1.55869e-06
VC0829	891203	892495	+	-	1292	toxin co-regulated pilus biosynthesis protein B	1208.26	1277.43	613.676	723.09	-0.894763	9.80327	6.91982e-11	5.80013e-10
VC2566	2748179	2748988	+	-	809	hypothetical protein	122.956	98.9352	72.8925	46.2384	-0.89603	6.52366	0.00590652	0.0150643
VC1254	1325155	1324877	-	-	278	(Fe-S)-binding protein	262.371	271.587	137.905	148.553	-0.897802	7.6084	1.16501e-10	9.5962e-10
VC0229	234601	233672	-	-	929	hypothetical protein	82.2935	81.4761	41.3714	46.2384	-0.900602	5.95986	3.66869e-05	0.0001454
VC0843	904648	905556	+	-	908	TagE protein	218.804	194.961	114.264	107.234	-0.900823	7.27534	3.87993e-07	2.04478e-06
VC1187	1261726	1261358	-	-	368	hypothetical protein	39.6945	35.8883	20.6857	19.6759	-0.901115	5.00152	0.00119924	0.00358549
VC2551	2734173	2734478	+	-	305	hypothetical protein	31.9492	43.6479	16.7456	23.6111	-0.901152	5.21021	0.00206168	0.00578449
VC0608	638885	639943	+	-	1058	iron(III) ABC transporter substrate-binding protein	78.4208	107.665	48.2666	51.1574	-0.902525	6.32964	5.81097e-05	0.000221547
VC2513	2702367	2701582	-	-	785	1-acyl-sn-glycerol-3-phosphate acyltransferase	99.7203	94.0855	54.1768	49.1898	-0.905336	6.15427	1.24527e-07	7.28435e-07
VCA0694	634002	633547	-	-	455	hypothetical protein	179.109	175.562	96.5332	92.4768	-0.907166	7.0917	2.25775e-07	1.24906e-06
VC1913	2063108	2062827	-	-	281	hypothetical protein	182.982	214.36	108.354	103.299	-0.907864	7.23072	1.30327e-09	9.47216e-09
VC0952	1016927	1016610	-	-	317	hypothetical protein	206.218	247.338	109.339	131.829	-0.910458	7.38225	3.46913e-09	2.39368e-08
VC1568	1680499	1681200	+	-	701	ABC transporter ATP-binding protein	24.204	22.3089	13.7905	10.8217	-0.911717	4.323	0.0132953	0.0306729
VC1043	1112817	1111531	-	-	1286	long-chain fatty acid transport protein	363.059	262.857	167.456	164.294	-0.915417	7.89879	6.38867e-06	2.86845e-05
VC0576	606911	607546	+	sspA	635	stringent starvation protein A	1008.82	946.674	550.634	483.044	-0.919607	9.38648	2.06157e-12	1.97762e-11
VC2695	2862688	2863164	+	-	476	rRNA methylase	59.0577	65.9568	38.4163	27.5463	-0.919932	5.51008	0.000160862	0.000564879
VC1835	1977088	1976570	-	-	518	peptidoglycan-associated lipoprotein	1402.86	1462.69	792.952	720.138	-0.921211	9.99875	2.02087e-17	3.49307e-16
VCA0714	658358	658714	+	-	356	diacylglycerol kinase	23.2358	32.9784	14.7755	14.7569	-0.92278	4.42305	0.00378652	0.0100813
VCA0488	425627	425884	+	-	257	hypothetical protein	63.8985	96.9953	48.2666	36.4004	-0.924224	5.92988	0.000416414	0.00135395
VC2019	2174019	2172775	-	-	1244	3-oxoacyl-ACP synthase	862.629	857.439	458.04	445.659	-0.92837	9.24764	6.7465e-15	8.93108e-14
VC2227	2381585	2382223	+	purN	638	phosphoribosylglycinamide formyltransferase	20.3313	15.5193	9.85033	8.85416	-0.929919	4.09246	0.0223397	0.0492566
VC2734	2908162	2907245	-	-	917	general secretion pathway protein C	60.994	63.047	31.5211	33.449	-0.930345	5.76192	2.07106e-05	8.54024e-05
VC1887	2034050	2034850	+	-	800	hypothetical protein	137.479	134.824	77.8176	64.9305	-0.930647	6.68444	2.50779e-09	1.77622e-08
VC1456	1567341	1566967	-	-	374	cholera enterotoxin subunit B	249.785	422.9	134.95	217.419	-0.93231	7.9686	0.000733635	0.00228516
VC1899	2046682	2047833	+	-	1151	hypothetical protein	70.6756	68.8667	34.4762	38.368	-0.935481	5.69473	1.94851e-05	8.09494e-05
VC0947	1012213	1011038	-	-	1175	D-alanyl-D-alanine carboxypeptidase	543.137	548.024	279.749	290.22	-0.936602	8.57658	2.72207e-17	4.60955e-16
VC1916	2066281	2065592	-	cmk	689	cytidylate kinase	364.028	375.372	202.917	182.986	-0.937699	7.96234	1.42293e-13	1.58759e-12
VC2254	2411134	2409926	-	-	1208	1-deoxy-D-xylulose 5-phosphate reductoisomerase	138.447	124.154	71.9074	64.9305	-0.939274	6.64152	2.67372e-09	1.88574e-08
VC0633	675880	674828	-	-	1052	outer membrane protein OmpU	6858.43	5273.64	3164.91	3159.95	-0.939697	12.1398	8.3337e-14	9.55369e-13
VC0580	609624	609256	-	-	368	hypothetical protein	105.529	134.824	61.0721	63.9467	-0.941566	6.47012	4.46936e-06	2.05936e-05
VC1540	1652340	1653713	+	-	1373	multidrug efflux protein	66.8029	62.077	36.4462	30.4977	-0.94261	5.49429	1.10431e-05	4.76582e-05
VC1000	1070933	1071859	+	-	926	acetyl-CoA carboxylase subunit beta	669.966	588.762	352.642	300.058	-0.947256	8.69458	1.15628e-12	1.15145e-11
VC1499	1609776	1611608	+	-	1832	ABC transporter ATP-binding protein	28.0766	29.0986	14.7755	14.7569	-0.947335	4.67792	0.00281712	0.0076655
VC2515	2703910	2703656	-	-	254	BolA/YrbA family protein	280.766	355.973	146.77	182.986	-0.948657	7.89683	4.0298e-13	4.32264e-12
VC0969	1034013	1033261	-	-	752	sulfate transport protein CysZ	49.3761	59.1671	25.6109	30.4977	-0.948757	5.36123	5.776e-05	0.000220466
VC0751	803268	803783	+	hscB	515	co-chaperone HscB	182.014	169.742	93.5781	88.5416	-0.94881	7.06457	3.49526e-11	3.01297e-10
VC1842	1981684	1981577	-	-	107	hypothetical protein	531.519	638.229	301.42	303.993	-0.949913	8.64609	7.34527e-07	3.72965e-06
VC2570	2751498	2751112	-	rplQ	386	50S ribosomal protein L17	8448.15	9182.55	4409.99	4696.64	-0.953079	12.6017	2.49624e-21	6.26124e-20
VC0175	176941	175343	-	-	1598	deoxycytidylate deaminase-like protein	37.7582	36.8582	21.6707	16.7245	-0.954265	4.85625	0.00073055	0.00227768
VC1487	1593205	1592963	-	-	242	hypothetical protein	128.765	127.064	65.0122	66.8981	-0.954327	6.52212	2.22772e-10	1.76525e-09
VC2244	2397677	2396718	-	-	959	acetyl-CoA carboxylase carboxyltransferase subunit alpha	370.805	364.702	195.037	183.97	-0.956082	8.02916	5.4648e-11	4.60368e-10
VC0269	274509	275708	+	-	1199	mannose-6-phosphate isomerase	144.256	146.463	69.9374	79.6874	-0.957073	6.78133	4.16407e-10	3.22305e-09
VCA0026	32603	31968	-	-	635	hypothetical protein	270.116	252.188	134.95	133.796	-0.958039	7.59312	1.02498e-12	1.03303e-11
VCA0179	196603	197811	+	-	1208	NupC family protein	183.95	222.119	105.399	102.315	-0.966234	7.11044	5.68491e-12	5.25343e-11
VCA0994	949301	948321	-	-	980	hypothetical protein	22.2676	16.4892	9.85033	9.83795	-0.968591	4.25712	0.0135626	0.0312464
VC2584	2758948	2758409	-	rplE	539	50S ribosomal protein L5	15006.5	16203.1	8496.9	7432.57	-0.970278	13.4188	7.66413e-23	2.14853e-21
VC0114	108920	109468	+	-	548	hypothetical protein	247.849	256.068	134.95	121.991	-0.971098	7.53215	4.29383e-11	3.67288e-10
VC2110	2267483	2269507	+	mnmC	2024	5-methylaminomethyl-2-thiouridine methyltransferase	34.8537	29.0986	17.7306	14.7569	-0.972007	4.65202	0.00120275	0.0035921
VC0443	472571	471723	-	ksgA	848	dimethyladenosine transferase	348.537	308.445	172.381	162.326	-0.972493	7.94575	2.87508e-14	3.53921e-13
VC0195	201669	200761	-	-	908	RarD protein	40.6627	34.9183	21.6707	16.7245	-0.97282	4.8495	0.000544577	0.0017335
VC0743	795839	797692	+	secD	1853	preprotein translocase subunit SecD	286.575	301.655	143.815	155.44	-0.974395	7.68418	2.37118e-12	2.26007e-11
VC0163	159303	159052	-	-	251	hypothetical protein	87.1343	118.334	41.3714	62.9629	-0.975832	6.40497	2.0375e-05	8.43312e-05
VC0835	896155	897666	+	-	1511	toxin co-regulated pilus biosynthesis protein T	584.768	683.817	291.57	352.199	-0.978301	8.87114	4.01359e-10	3.1138e-09
VC0444	473544	472552	-	pdxA	992	4-hydroxythreonine-4-phosphate dehydrogenase	235.263	199.81	111.309	109.201	-0.9797	7.35885	1.25693e-12	1.24425e-11
VC1313	1396692	1395061	-	-	1631	methyl-accepting chemotaxis protein	143.287	167.802	84.7128	72.8009	-0.980725	6.74527	3.44247e-11	2.97515e-10
VC0293	302204	301317	-	prmA	887	ribosomal protein L11 methyltransferase	365.964	383.132	197.007	182.002	-0.982467	8.13985	2.06298e-12	1.97762e-11
VC2582	2758056	2757664	-	rpsH	392	30S ribosomal protein S8	14833.2	16761.8	8236.85	7711.97	-0.986232	13.425	2.5091e-18	4.70244e-17
VC1278	1353244	1352765	-	-	479	MarR family transcriptional regulator	61.9621	53.3474	28.566	29.5139	-0.986487	5.55349	1.72174e-05	7.18982e-05
VC0146	136750	136151	-	-	599	hypothetical protein	56.1532	53.3474	31.5211	23.6111	-0.986975	5.30469	2.92496e-05	0.000117989
VC0347	370149	370412	+	hfq	263	RNA-binding protein Hfq	659.316	688.667	302.405	376.794	-0.988604	8.97182	3.71787e-13	4.00091e-12
VC0164	162529	159419	-	-	3110	multidrug resistance protein	323.365	310.385	182.231	136.748	-0.989997	7.83562	7.50497e-14	8.66318e-13
VC0833	894855	895691	+	-	836	toxin co-regulated pilus biosynthesis protein D	1001.08	1204.68	510.247	600.115	-0.990076	9.56948	5.61596e-06	2.5386e-05
VC0034	33246	32644	-	-	602	thiol:disulfide interchange protein	345.633	386.041	175.336	192.824	-0.990337	7.95564	3.16871e-15	4.35013e-14
VCA0036	45297	44080	-	-	1217	serine/threonine transporter SstT	151.033	157.132	72.8925	81.655	-0.994454	6.84933	3.96393e-11	3.40816e-10
VC1386	1477679	1479031	+	-	1352	chaperone	29.0448	30.0686	15.7605	13.7731	-0.995228	4.45219	0.00153626	0.00442189
VC0352	374467	374240	-	-	227	hypothetical protein	16.4587	40.738	11.8204	16.7245	-0.996027	4.69727	0.0062287	0.0157178
VC0834	895707	896165	+	-	458	toxin co-regulated pilus biosynthesis protein S	888.769	1173.64	450.16	581.423	-0.999288	9.55793	3.60636e-05	0.000143228
VC0564	597929	598282	+	rplS	353	50S ribosomal protein L19	3657.7	4016.58	1870.58	1966.61	-0.999935	11.4072	1.51825e-08	9.76908e-08
VC2502	2688155	2688604	+	-	449	DNA polymerase III subunit chi	84.2298	77.5963	39.4013	41.3194	-1.00127	6.01639	8.79413e-06	3.86525e-05
VC2744	2918595	2916766	-	-	1829	GTP-binding protein TypA	1534.53	1425.83	805.757	670.948	-1.00328	10.0662	4.46909e-11	3.80329e-10
VC1434	1532468	1531716	-	-	752	fumarate/nitrate reduction transcriptional regulator	252.689	200.78	121.159	104.282	-1.00756	7.39347	6.49943e-09	4.34511e-08
VC0592	620369	619575	-	panB	794	3-methyl-2-oxobutanoate hydroxymethyltransferase	202.345	174.592	100.473	86.574	-1.01011	7.13503	1.61206e-13	1.79261e-12
VCA0349	343802	343518	-	-	284	RelB protein	27.1084	34.9183	12.8054	17.7083	-1.01729	4.77054	0.00101284	0.00307725
VC1639	1764914	1766302	+	-	1388	sensor histidine kinase	32.9174	27.1587	16.7456	12.7893	-1.01859	4.5805	0.00112632	0.00338506
VC1816	1957104	1956889	-	-	215	hypothetical protein	27.1084	51.4075	22.6558	15.7407	-1.0272	4.7593	0.00152686	0.00441387
VC2466	2649160	2648522	-	-	638	sigma-E factor negative regulatory protein RseA	469.557	455.878	249.213	204.629	-1.0276	8.39366	1.14358e-17	2.00789e-16
VC0166	164262	163666	-	-	596	TetR family transcriptional regulator	309.811	315.235	152.68	153.472	-1.02912	7.7147	1.06642e-12	1.07156e-11
VC0754	806058	806252	+	-	194	hypothetical protein	91.9751	87.2958	39.4013	48.206	-1.03093	6.21223	0.000412804	0.00134352
VCA0874	827514	827717	+	-	203	hypothetical protein	271.084	193.021	116.234	110.185	-1.03469	7.42993	0.00108486	0.00327816
VC0370	386468	385659	-	-	809	hypothetical protein	21.2995	21.339	9.85033	10.8217	-1.03573	4.2348	0.00596074	0.0151283
VC1446	1545396	1543231	-	-	2165	toxin secretion transporter	17.4269	25.2188	10.8354	9.83795	-1.03573	4.16063	0.00596074	0.0151283
VC0237	242636	241437	-	-	1199	hypothetical protein	54.2169	59.1671	26.5959	28.5301	-1.03705	5.32995	8.97352e-06	3.93373e-05
VC2527	2710587	2711126	+	-	539	hypothetical protein	143.287	152.283	66.9823	76.736	-1.03891	6.76315	2.44378e-11	2.12858e-10
VCA0471	416321	416476	+	-	155	hypothetical protein	34.8537	22.3089	12.8054	14.7569	-1.04601	4.5551	0.00153312	0.00442047
VC1621	1741764	1743101	+	-	1337	agglutination protein	336.919	336.574	158.59	167.245	-1.04695	8.08597	4.52453e-13	4.82231e-12
VC2728	2901359	2901006	-	-	353	general secretion pathway protein I	30.0129	25.2188	12.8054	13.7731	-1.04849	4.40017	0.00142157	0.00416727
VC0268	273559	274146	+	-	587	hypothetical protein	157.81	152.283	74.8625	74.7685	-1.05009	6.87198	1.88835e-11	1.66655e-10
VC0916	978644	979144	+	-	500	phosphotyrosine protein phosphatase	116.179	110.575	38.4163	70.8333	-1.05176	6.59633	0.00419216	0.0110641
VC2429	2603063	2603260	+	-	197	zinc-binding protein	16.4587	16.4892	5.9102	9.83795	-1.05324	3.93225	0.0154137	0.0350512
VC0711	759675	762248	+	-	2573	clpB protein	53.2487	32.9784	21.6707	19.6759	-1.05631	5.15253	7.35277e-05	0.000273759
VC2388	2553477	2553959	+	-	482	hypothetical protein	23.2358	26.1887	11.8204	11.8055	-1.05705	4.49648	0.00246828	0.00679948
VC2041	2197377	2199179	+	-	1802	hypothetical protein	121.02	119.304	55.1619	60.0115	-1.05956	6.53205	3.22399e-09	2.25004e-08
VCA0896	850221	851726	+	-	1505	glucose-6-phosphate 1-dehydrogenase	213.963	196.901	102.443	94.4444	-1.0604	7.27407	1.65191e-10	1.3311e-09
VCA0184	203658	203449	-	-	209	cold shock DNA-binding domain-containing protein	561.532	701.276	257.094	346.296	-1.06514	8.87812	1.92842e-07	1.08303e-06
VC2268	2423248	2422778	-	ribH	470	6,7-dimethyl-8-ribityllumazine synthase	1215.04	1107.69	552.604	555.844	-1.06712	9.58075	4.66133e-21	1.12683e-19
VC1129	1196815	1198119	+	-	1304	inosine-guanosine kinase	93.9114	109.605	51.2217	45.2546	-1.07493	6.07849	5.55272e-10	4.23887e-09
VC2185	2329537	2330628	+	-	1091	GTP-dependent nucleic acid-binding protein EngD	396.945	373.432	185.186	180.035	-1.07631	8.11787	6.47195e-16	9.42814e-15
VC1640	1766460	1766738	+	-	278	50S ribosomal protein L25	2949.98	3867.2	1520.89	1708.85	-1.07769	11.3603	5.79852e-10	4.39634e-09
VC1408	1501520	1500918	-	-	602	TetR family transcriptional regulator	16.4587	21.339	7.88026	9.83795	-1.08234	3.6069	0.00755275	0.0186775
VC1512	1624960	1624352	-	-	608	formate dehydrogenase iron-sulfur subunit	85.1979	115.424	55.1619	39.3518	-1.08393	6.10775	0.000376938	0.00123281
VC1320	1404377	1403673	-	-	704	DNA-binding response regulator	89.0706	78.5662	47.2816	31.4815	-1.08763	5.87237	3.99698e-08	2.45276e-07
VC2490	2670176	2671726	+	-	1550	2-isopropylmalate synthase	45.5034	55.2873	24.6258	22.6273	-1.08885	5.31653	9.31991e-06	4.07487e-05
VC0953	1018024	1016996	-	holA	1028	DNA polymerase III subunit delta	88.1024	77.5963	41.3714	36.4004	-1.08898	5.98043	1.80822e-08	1.149e-07
VC1365	1454744	1455481	+	-	737	hypothetical protein	159.746	148.403	80.7727	63.9467	-1.08918	6.85187	9.26059e-10	6.91126e-09
VC1056	1125183	1125785	+	recR	602	recombination protein RecR	248.817	224.059	112.294	109.201	-1.09338	7.28307	5.25306e-11	4.43651e-10
VCA0997	951648	952373	+	-	725	hypothetical protein	35.8219	48.4977	20.6857	18.6921	-1.09358	4.9309	5.24952e-05	0.000202222
VC0111	107311	106649	-	engB	662	ribosome biogenesis GTP-binding protein YsxC	135.542	142.583	68.9523	60.9953	-1.09639	6.62547	1.03388e-11	9.34692e-11
VC0154	144972	143863	-	-	1109	tRNA (uracil-5-)-methyltransferase	108.434	106.695	52.2068	48.206	-1.09743	6.28064	3.9997e-08	2.45276e-07
VC2362	2518877	2517597	-	-	1280	threonine synthase	97.784	100.875	45.3115	47.2222	-1.10018	6.16006	3.15493e-10	2.47062e-09
VC1266	1340718	1341725	+	-	1007	hypothetical protein	39.6945	51.4075	20.6857	21.6435	-1.1012	5.3301	2.24251e-05	9.16791e-05
VC2530	2713398	2713685	+	-	287	sigma-54 modulation protein	177.173	225.029	86.6829	100.347	-1.10357	7.17917	1.33198e-07	7.75476e-07
VC1895	2042480	2042091	-	-	389	hypothetical protein	75.5164	94.0855	39.4013	39.3518	-1.10428	6.10132	1.53543e-05	6.48379e-05
VC2166	2314104	2314664	+	-	560	Trp repressor-binding protein	45.5034	54.3174	21.6707	24.5949	-1.10516	5.30903	8.06264e-06	3.57672e-05
VC0568	601728	602831	+	-	1103	hypothetical protein	43.5671	32.9784	17.7306	17.7083	-1.10586	4.90155	0.000106722	0.000387828
VC1902	2051224	2051745	+	-	521	disulfide bond formation protein B	61.9621	69.8366	34.4762	26.5625	-1.10749	5.50365	1.21509e-06	6.03203e-06
VC0635	677254	676958	-	-	296	hypothetical protein	458.907	540.264	219.662	242.997	-1.11032	8.46986	2.23083e-17	3.81643e-16
VCA0029	35950	36684	+	-	734	transcriptional regulator	20.3313	20.369	8.8653	9.83795	-1.11163	4.15242	0.0097877	0.0235074
VC0091	89985	89116	-	-	869	O-methyltransferase-like protein	35.8219	36.8582	20.6857	12.7893	-1.11301	5.10954	0.000251338	0.00084779
VC1722	1860890	1861477	+	-	587	hypothetical protein	421.149	455.878	201.932	202.662	-1.11566	8.30184	1.27891e-14	1.63465e-13
VC0962	1027612	1026188	-	-	1424	(dimethylallyl)adenosine tRNA methylthiotransferase	280.766	281.286	131.994	126.91	-1.11757	7.59403	5.71142e-17	9.38585e-16
VC2629	2800982	2800458	-	aroK	524	shikimate kinase I	636.08	650.839	297.48	294.155	-1.12082	8.74468	9.2796e-23	2.57973e-21
VC1028	1095442	1095894	+	-	452	molybdenum cofactor biosynthesis protein E	89.0706	131.914	47.2816	54.1087	-1.12195	6.35308	3.87969e-08	2.39679e-07
VC0369	385148	385597	+	rplI	449	50S ribosomal protein L9	6091.65	6166.96	3071.33	2560.82	-1.12201	12.0324	7.21547e-14	8.35792e-13
VCA0908	864043	863540	-	-	503	hypothetical protein	30.0129	28.1286	11.8204	14.7569	-1.12217	4.99563	0.00133306	0.00392851
VC0890	950307	949423	-	-	884	geranyltranstransferase	123.924	110.575	56.1469	51.1574	-1.12619	6.48069	1.36773e-10	1.12107e-09
VC2074	2230919	2232718	+	argS	1799	arginyl-tRNA synthetase	195.568	213.39	89.638	97.3957	-1.12756	7.15681	4.42569e-15	6.00167e-14
VC2500	2686366	2685266	-	-	1100	hypothetical protein	81.3253	71.7765	36.4462	33.449	-1.1286	5.77783	6.75716e-08	4.07629e-07
VC1922	2073811	2073209	-	clpP	602	ATP-dependent Clp protease proteolytic subunit	490.856	498.556	223.603	228.241	-1.13032	8.41336	4.81043e-24	1.45887e-22
VC0295	303756	302413	-	-	1343	acetyl-CoA carboxylase biotin carboxylase subunit	1239.24	1368.6	625.496	561.747	-1.13509	9.79345	3.94218e-26	1.47765e-24
VCA0401	375133	375546	+	-	413	hypothetical protein	18.395	16.4892	8.8653	6.88657	-1.13511	3.89472	0.0078292	0.019247
VC1711	1845545	1847914	+	-	2369	hypothetical protein	155.874	154.223	79.7877	60.9953	-1.13797	6.79839	2.54504e-10	2.00715e-09
VC0803	859267	860040	+	-	773	RNA methyltransferase	70.6756	62.077	30.536	29.5139	-1.1414	5.51191	1.65844e-07	9.5061e-07
VC1264	1337809	1339116	+	-	1307	iron-regulated protein A	64.8666	76.6263	31.5211	32.4652	-1.14178	6.03909	2.05881e-07	1.14661e-06
VC0240	246087	245143	-	rfaD	944	ADP-L-glycero-D-manno-heptose-6-epimerase	257.53	284.196	117.219	127.893	-1.14327	7.60703	4.88552e-17	8.06837e-16
VC0917	979457	980575	+	-	1118	UDP-N-acetylglucosamine 2-epimerase	99.7203	74.6864	24.6258	54.1087	-1.14485	6.24208	0.0011879	0.0035605
VC0954	1018671	1018030	-	-	641	rare lipoprotein B	130.701	146.463	62.0571	62.9629	-1.14698	6.6012	5.39788e-12	5.02998e-11
VCA0323	328314	328018	-	-	296	hypothetical protein	39.6945	69.8366	21.6707	27.5463	-1.14984	5.33242	2.07487e-05	8.54539e-05
VCA0897	851723	852439	+	-	716	6-phosphogluconolactonase	167.491	180.411	80.7727	75.7522	-1.15105	7.11936	9.20703e-11	7.64046e-10
VCA1072	1023541	1022843	-	-	698	hypothetical protein	25.1721	40.738	15.7605	13.7731	-1.15144	4.77553	0.00125761	0.00373921
VC0902	963637	962792	-	queF	845	7-cyano-7-deazaguanine reductase	45.5034	53.3474	23.6408	20.6597	-1.15352	5.19037	4.28182e-06	1.97568e-05
VC0456	488241	487639	-	-	602	deoxyribonucleotide triphosphate pyrophosphatase	68.7393	63.047	32.5061	26.5625	-1.1546	5.59834	1.42391e-07	8.26117e-07
VC2249	2404446	2403985	-	fabZ	461	(3R)-hydroxymyristoyl-ACP dehydratase	357.25	349.183	146.77	170.197	-1.15558	7.81948	1.12664e-18	2.22395e-17
VCA0925	878819	879871	+	-	1052	dihydroorotase	53.2487	61.1071	27.5809	23.6111	-1.15573	5.47785	1.07764e-06	5.39792e-06
VC0052	49946	49461	-	-	485	phosphoribosylaminoimidazole carboxylase catalytic subunit	15.4905	15.5193	7.88026	5.90277	-1.15594	3.76698	0.0114008	0.0268975
VC1128	1196553	1195435	-	mnmA	1118	tRNA-specific 2-thiouridylase MnmA	282.702	268.677	124.114	122.974	-1.15725	7.60758	2.71926e-18	5.03969e-17
VC1438	1536250	1535774	-	-	476	hypothetical protein	31.9492	30.0686	14.7755	12.7893	-1.1629	4.68742	0.00022638	0.000769045
VCA0228	249820	250758	+	-	938	iron(III) ABC transporter permease	16.4587	21.339	7.88026	8.85416	-1.16365	4.304	0.0045911	0.0119656
VCA0175	192549	191593	-	-	956	MoxR-like protein	126.829	147.433	65.9972	56.0763	-1.16619	6.53965	7.23557e-13	7.47302e-12
VC0939	1005358	1005792	+	-	434	hypothetical protein	28.0766	32.0085	12.8054	13.7731	-1.16928	4.62972	0.000269959	0.000905107
VC0327	339768	340133	+	rplL	365	50S ribosomal protein L7/L12	5657.92	6834.29	2846.75	2701.5	-1.17089	12.094	2.66119e-18	4.95962e-17
VC2044	2202938	2202606	-	-	332	hypothetical protein	207.186	286.136	96.5332	121.991	-1.17374	7.48808	2.08586e-09	1.48368e-08
VC0113	108252	108920	+	-	668	methyltransferase-like protein	311.747	304.565	145.785	126.91	-1.1757	7.68465	1.15954e-16	1.84201e-15
VC1566	1678004	1679218	+	-	1214	hypothetical protein	25.1721	32.9784	14.7755	10.8217	-1.17611	4.53573	0.000321922	0.0010633
VC0950	1016130	1014214	-	-	1916	penicillin-binding protein 2	64.8666	60.1371	28.566	26.5625	-1.17762	5.60104	3.278e-07	1.76663e-06
VC0391	414145	412790	-	-	1355	aspartate kinase	156.842	151.313	69.9374	65.9143	-1.18021	6.65531	2.42419e-11	2.11704e-10
VC1858	1997712	1997924	+	-	212	hypothetical protein	24.204	25.2188	10.8354	10.8217	-1.18125	4.29523	0.00180281	0.00513154
VC2479	2658396	2658980	+	-	584	hypothetical protein	36.79	19.3991	15.7605	8.85416	-1.18313	4.94397	0.00940096	0.0227588
VCA0624	558116	560158	+	-	2042	transketolase	265.275	290.016	125.099	119.039	-1.18473	7.61616	4.40488e-11	3.75823e-10
VC1890	2039498	2038194	-	-	1304	NADH dehydrogenase	398.881	400.591	168.441	182.986	-1.18524	8.05869	1.71189e-19	3.56929e-18
VCA0996	949658	951517	+	-	1859	ABC transporter ATP-binding protein	60.994	64.9869	27.5809	27.5463	-1.18874	5.47779	1.45882e-07	8.41978e-07
VCA0617	552038	553273	+	-	1235	molybdopterin biosynthesis MoeA protein	90.0387	108.635	45.3115	41.3194	-1.19507	6.17581	1.79799e-11	1.59524e-10
VCA0953	902956	902678	-	-	278	peptidyl-prolyl cis-trans isomerase C	78.4208	84.3859	37.4313	33.449	-1.19692	5.92994	1.32869e-06	6.54728e-06
VCA0476	419373	419786	+	-	413	hypothetical protein	18.395	13.5793	8.8653	4.91898	-1.19999	3.88061	0.00798098	0.0195625
VC0156	145370	147205	+	-	1835	vitamin B12 receptor	353.378	385.071	157.605	163.31	-1.20168	7.76364	1.83426e-05	7.63932e-05
VC2150	2302839	2303234	+	-	395	hypothetical protein	85.1979	110.575	42.3564	42.3032	-1.20698	6.11614	6.68748e-08	4.04156e-07
VC0628	666286	667386	+	-	1100	hypothetical protein	21.2995	15.5193	8.8653	6.88657	-1.21258	3.89488	0.00386307	0.0102687
VC2183	2327823	2328767	+	-	944	ribose-phosphate pyrophosphokinase	663.189	675.087	287.63	288.252	-1.21618	8.74634	4.50678e-15	6.08688e-14
VC2003	2155892	2156710	+	rrmA	818	23S rRNA methyltransferase	50.3442	55.2873	25.6109	19.6759	-1.21751	5.2759	6.65903e-07	3.39153e-06
VC1965	2115273	2115863	+	-	590	hypothetical protein	48.4079	48.4977	20.6857	20.6597	-1.22399	5.41654	1.83998e-06	8.83192e-06
VC0586	614748	614080	-	-	668	carbonic anhydrase	223.645	236.669	89.638	106.25	-1.23148	7.23622	4.27094e-17	7.08848e-16
VC2493	2674406	2675008	+	leuD	602	isopropylmalate isomerase small subunit	48.4079	51.4075	19.7007	22.6273	-1.23278	5.38153	1.09999e-06	5.47698e-06
VCA1010	960337	961233	+	-	896	hypothetical protein	29.0448	40.738	17.7306	11.8055	-1.23351	4.69169	3.97717e-05	0.000156092
VC1342	1428471	1429868	+	-	1397	MutT/nudix family protein	83.2616	74.6864	41.3714	25.5787	-1.23545	5.86288	3.74347e-06	1.73447e-05
VC2569	2750486	2750968	+	-	482	hypothetical protein	41.6308	32.9784	14.7755	16.7245	-1.23765	4.90491	9.56266e-05	0.000350946
VC0640	682585	682920	+	secG	335	preprotein translocase subunit SecG	1360.26	1453.96	551.619	640.451	-1.23908	9.82416	5.04924e-19	1.02709e-17
VC0663	709460	710558	+	prfB	1098	peptide chain release factor 2	746.45	743.954	313.241	317.766	-1.23965	8.95548	1.02368e-27	4.67808e-26
VCA0678	612556	615045	+	-	2489	nitrate reductase catalytic subunit	407.595	562.573	220.647	186.921	-1.25069	8.64444	3.37959e-07	1.80678e-06
VC0122	116053	118584	+	cyaA	2531	adenylate cyclase	203.313	197.87	94.5632	72.8009	-1.26013	7.20571	5.63598e-12	5.22268e-11
VC1272	1346837	1347262	+	-	425	hypothetical protein	81.3253	138.703	50.2367	41.3194	-1.26264	6.09795	1.73675e-07	9.85341e-07
VC1576	1687282	1686965	-	-	317	hypothetical protein	161.682	138.703	62.0571	62.9629	-1.26307	6.73527	2.38139e-12	2.26333e-11
VC0024	21535	21287	-	-	248	sulfur transfer protein SirA	47.4398	64.0169	19.7007	26.5625	-1.26378	5.41523	1.54014e-07	8.85845e-07
VCA0504	433594	433310	-	-	284	RelB protein	37.7582	35.8883	15.7605	14.7569	-1.26432	4.8717	2.35524e-05	9.58182e-05
VC2223	2376860	2377882	+	-	1022	pseudouridine synthase	192.664	177.501	74.8625	78.7036	-1.26798	6.9258	5.93188e-15	7.88397e-14
VC2586	2759674	2759303	-	rplN	371	50S ribosomal protein L14	11713.7	12861.6	5386.16	4816.66	-1.26822	13.007	4.8128e-39	4.45986e-37
VC2147	2301926	2302282	+	-	356	hypothetical protein	16.4587	24.2488	5.9102	10.8217	-1.2699	3.88557	0.00156006	0.00448652
VC1834	1976554	1975790	-	-	764	hypothetical protein	254.626	261.887	106.384	107.234	-1.2728	7.49126	5.73647e-18	1.03443e-16
VC1962	2113168	2113659	+	-	491	lipoprotein	165.555	213.39	81.7577	74.7685	-1.27424	6.98138	5.79656e-09	3.88299e-08
VC0379	394329	395312	+	-	983	tRNA-dihydrouridine synthase A	107.466	109.605	46.2966	43.287	-1.27457	6.18987	9.92782e-13	1.00361e-11
VC0324	337809	338237	+	rplK	428	50S ribosomal protein L11	14473	16111.9	6471.67	6142.82	-1.27772	13.3221	7.96916e-35	5.45382e-33
VC2182	2326905	2327792	+	ipk	887	4-diphosphocytidyl-2-C-methyl-D-erythritol kinase	127.797	137.733	53.1918	56.0763	-1.27906	6.659	1.39921e-11	1.25477e-10
VC0747	800608	801174	+	-	566	hypothetical protein	227.517	182.351	106.384	61.9791	-1.28249	7.11767	2.41176e-08	1.52379e-07
VC0100	99106	98786	-	glpE	320	thiosulfate sulfurtransferase	32.9174	51.4075	16.7456	17.7083	-1.28496	5.03572	4.52517e-06	2.07933e-05
VC0466	496218	495796	-	-	422	Holliday junction resolvase-like protein	28.0766	20.369	7.88026	11.8055	-1.28871	4.35618	0.000445576	0.00144595
VC0948	1013096	1012305	-	-	791	rare lipoprotein A	152.969	164.892	64.0272	65.9143	-1.28888	6.75494	1.30267e-16	2.05958e-15
VCA0006	4811	5530	+	-	719	hypothetical protein	430.831	515.045	176.321	210.532	-1.28926	8.31271	1.06613e-18	2.11702e-17
VC1622	1743103	1743741	+	-	638	hypothetical protein	229.454	234.729	94.5632	94.4444	-1.29514	7.47582	4.43795e-14	5.2875e-13
VC1163	1235985	1235014	-	-	971	hypothetical protein	117.147	120.274	55.1619	41.3194	-1.29706	6.25096	5.49382e-12	5.10512e-11
VC0131	126890	126294	-	-	596	hypothetical protein	18.395	28.1286	7.88026	10.8217	-1.30319	4.08447	0.000527464	0.00168708
VC1736	1872807	1873508	+	-	701	arginyl-tRNA-protein transferase	9.68158	12.6094	3.94013	4.91898	-1.30745	3.30075	0.0201134	0.0447321
VC1265	1339323	1340708	+	-	1385	hypothetical protein	45.5034	55.2873	22.6558	17.7083	-1.31499	5.40746	2.57591e-07	1.41569e-06
VC2578	2756228	2756052	-	rpmD	176	50S ribosomal protein L30	18742.6	21015	8128.49	7815.27	-1.31822	13.6922	1.53369e-27	6.82185e-26
VC1052	1121596	1121994	+	-	398	hypothetical protein	20.3313	24.2488	6.89523	10.8217	-1.31909	4.41646	0.000623827	0.00196329
VCA0752	696838	697272	+	-	434	thioredoxin 2	19.3632	20.369	7.88026	7.87036	-1.32152	3.80779	0.00298229	0.00807542
VC2600	2768612	2770480	+	-	1868	hypothetical protein	51.3124	47.5277	21.6707	17.7083	-1.32245	5.05049	3.02019e-07	1.64361e-06
VC2099	2259674	2260201	+	-	527	flavodoxin FldA	462.78	500.496	178.291	206.597	-1.32292	8.31723	1.58741e-18	3.09684e-17
VC2027	2179203	2179784	+	maf	581	Maf-like protein	32.9174	33.9484	12.8054	13.7731	-1.32302	4.71024	2.19926e-05	9.02427e-05
VC1619	1732238	1732786	+	-	548	hypothetical protein	26.1403	21.339	8.8653	9.83795	-1.33278	4.33692	0.000362249	0.00118593
VCA0974	921583	919898	-	-	1685	methyl-accepting chemotaxis protein	70.6756	73.7164	29.551	27.5463	-1.33478	5.54428	5.78896e-10	4.39634e-09
VC0035	34263	33277	-	-	986	serine/threonine protein kinase	85.1979	96.9953	37.4313	34.4328	-1.33912	6.06821	1.29351e-11	1.16311e-10
VC1025	1094196	1094708	+	-	512	molybdenum cofactor biosynthesis protein B	256.562	307.475	120.174	102.315	-1.34109	7.62266	2.2823e-21	5.768e-20
VCA0359	349928	349629	-	-	299	plasmid stabilization element ParE	17.4269	20.369	6.89523	7.87036	-1.34146	4.01456	0.00150771	0.00437746
VC2626	2797745	2796912	-	-	833	DNA adenine methylase	178.141	152.283	71.9074	58.0439	-1.34479	6.84945	5.96609e-10	4.51312e-09
VC0649	693488	693907	+	-	419	MarR family transcriptional regulator	32.9174	30.0686	13.7905	10.8217	-1.34716	4.49266	3.03e-05	0.000121784
VCA0469	415268	415582	+	-	314	hypothetical protein	27.1084	35.8883	14.7755	9.83795	-1.34719	4.52968	0.000128271	0.000458642
VC0873	937612	936968	-	-	644	hypothetical protein	83.2616	95.0554	42.3564	27.5463	-1.34806	5.97	2.67455e-07	1.46507e-06
VCA1030	979484	979735	+	-	251	hypothetical protein	106.497	99.9052	36.4462	44.2708	-1.35182	6.15724	7.05204e-13	7.35175e-12
VC2413	2584894	2582987	-	aceF	1907	dihydrolipoamide acetyltransferase	1433.84	2045.63	603.825	758.506	-1.35262	10.2491	2.88385e-08	1.80837e-07
VC2020	2174344	2174108	-	acpP	236	acyl carrier protein	6961.06	7811.03	2599.5	3181.59	-1.35342	12.1909	1.73193e-26	6.87825e-25
VC0825	888405	886543	-	-	1862	toxin co-regulated pilus biosynthesis protein I	296.256	356.943	119.189	135.764	-1.35639	7.77696	2.27738e-15	3.1788e-14
VC1840	1981158	1980691	-	-	467	hypothetical protein	151.033	127.064	53.1918	55.0925	-1.35886	6.53291	3.17823e-17	5.32793e-16
VC1162	1234894	1234157	-	-	737	hypothetical protein	121.988	143.553	61.0721	42.3032	-1.35903	6.56221	7.57987e-15	9.95529e-14
VC2539	2722336	2721344	-	tbpA	992	thiamine transporter substrate binding subunit	25.1721	18.4291	8.8653	7.87036	-1.36886	4.08828	0.000502274	0.00161269
VC1578	1688497	1688261	-	-	236	hypothetical protein	294.32	365.672	139.875	114.12	-1.3768	7.6081	6.61198e-09	4.41151e-08
VC1904	2055374	2054880	-	-	494	leucine-responsive transcriptional regulator	137.479	139.673	48.2666	58.0439	-1.38026	6.6319	1.15166e-18	2.25996e-17
VC1044	1113838	1113077	-	-	761	hypothetical protein	58.0895	55.2873	22.6558	20.6597	-1.38324	5.29885	1.21491e-08	7.94694e-08
VCA0911	866440	867126	+	-	686	TonB system transport protein ExbB1	7.74527	18.4291	4.92517	4.91898	-1.38833	3.71738	0.00766112	0.0189175
VCA0913	867550	868383	+	-	833	hemin ABC transporter substrate-binding protein HutB	18.395	15.5193	5.9102	6.88657	-1.38924	3.98162	0.00210148	0.00588627
VC2385	2549642	2550613	+	-	971	RNA-directed DNA polymerase	36.79	43.6479	12.8054	17.7083	-1.39103	4.86448	1.79059e-06	8.65709e-06
VC0844	906206	905559	-	-	647	accessory colonization factor AcfA	228.485	304.565	92.5931	110.185	-1.39324	7.43412	1.01886e-08	6.67763e-08
VC2583	2758391	2758086	-	rpsN	305	30S ribosomal protein S14	21460.2	22292.4	9160.81	7480.78	-1.39457	13.7637	2.77012e-34	1.74361e-32
VC1164	1236837	1236097	-	-	740	hypothetical protein	157.81	163.922	68.9523	53.125	-1.39635	6.66747	1.46779e-14	1.8618e-13
VC1368	1458335	1458583	+	-	248	hypothetical protein	31.9492	51.4075	18.7156	12.7893	-1.39675	5.37478	5.65392e-05	0.000216302
VC0561	596286	596534	+	rpsP	248	30S ribosomal protein S16	5856.39	7221.3	2247.85	2702.49	-1.40146	12.0893	2.81164e-22	7.75177e-21
VC1038	1105805	1106464	+	-	659	uridine kinase	321.429	321.055	117.219	124.942	-1.40677	7.64654	6.95797e-26	2.52302e-24
VC0716	769562	769308	-	-	254	ferredoxin	96.8158	50.4376	35.4612	19.6759	-1.41347	5.7927	5.50849e-05	0.00021098
VC1375	1468894	1468262	-	-	632	hypothetical protein	116.179	96.9953	45.3115	34.4328	-1.41605	6.31087	5.08361e-15	6.83827e-14
VC0199	206361	204526	-	-	1835	hemolysin secretion ATP-binding protein	12.5861	11.6394	2.9551	5.90277	-1.42649	3.74376	0.00907155	0.0220413
VC0030	27877	27593	-	ilvM	284	acetolactate synthase 2 regulatory subunit	51.3124	73.7164	23.6408	22.6273	-1.4292	5.71715	4.677e-09	3.17123e-08
VC0884	944367	944990	+	-	623	acetyltransferase-like protein	28.0766	17.4592	6.89523	9.83795	-1.43125	4.09844	0.000277066	0.000925218
VCA0227	248766	249767	+	-	1001	iron(III) ABC transporter substrate-binding protein	61.9621	98.9352	26.5959	32.4652	-1.44188	6.05492	7.06163e-08	4.24461e-07
VC2035	2190929	2191567	+	-	638	hypothetical protein	63.8985	54.3174	24.6258	18.6921	-1.4434	5.34788	2.33195e-06	1.10976e-05
VC1105	1176174	1175203	-	-	971	hypothetical protein	88.1024	81.4761	38.4163	23.6111	-1.44759	5.78084	1.12703e-09	8.24511e-09
VC1663	1794806	1795249	+	-	443	heat shock protein HslJ	473.429	627.56	208.827	193.808	-1.45068	8.54058	1.57231e-20	3.64251e-19
VC1100	1170281	1169871	-	-	410	hypothetical protein	44.5353	39.7681	17.7306	12.7893	-1.45874	4.94084	3.83157e-07	2.02569e-06
VC0623	662853	661831	-	-	1022	hypothetical protein	88.1024	77.5963	31.5211	28.5301	-1.46066	5.77758	1.58435e-09	1.14651e-08
VC1447	1546802	1545399	-	-	1403	RTX toxin transporter	21.2995	25.2188	7.88026	8.85416	-1.46147	4.28042	0.000154048	0.000543238
VC0757	808566	809687	+	-	1121	ribosomal RNA large subunit methyltransferase N	244.944	241.518	102.443	73.7847	-1.46369	7.26402	8.07046e-14	9.28381e-13
VCA0444	399586	399296	-	-	290	RelE protein	22.2676	27.1587	7.88026	9.83795	-1.46718	4.29132	8.89559e-05	0.000327908
VC0212	220374	219397	-	-	977	lipid A biosynthesis (KDO)2-(lauroyl)-lipid IVA acyltransferase	57.1213	58.1972	22.6558	18.6921	-1.47437	5.32911	1.62043e-09	1.16755e-08
VC2674	2842555	2841224	-	hslU	1331	ATP-dependent protease ATP-binding subunit HslU	92.9432	68.8667	26.5959	31.4815	-1.47444	5.78101	4.93446e-10	3.8017e-09
VC0886	946290	945253	-	-	1037	hypothetical protein	19.3632	19.3991	6.89523	6.88657	-1.47561	3.75937	0.000540224	0.00172293
VC2004	2156731	2157708	+	-	977	hypothetical protein	39.6945	32.0085	13.7905	11.8055	-1.47753	4.78802	1.71887e-06	8.32244e-06
VC1655	1786971	1788326	+	-	1355	magnesium transporter	155.874	188.171	65.0122	58.0439	-1.48144	6.86997	6.53521e-08	3.95671e-07
VCA0863	813130	815520	+	-	2390	lipase	134.574	191.081	56.1469	60.0115	-1.48515	6.77363	5.89055e-17	9.63278e-16
VCA0722	666208	666498	+	-	290	hypothetical protein	49.3761	66.9268	23.6408	17.7083	-1.48646	5.32546	3.99371e-08	2.45276e-07
VC0944	1010433	1009774	-	lipB	659	lipoate-protein ligase B	256.562	277.407	89.638	100.347	-1.48961	7.51269	1.31999e-23	3.8627e-22
VC2736	2908788	2909678	+	hslO	890	heat shock protein 33	255.594	224.059	80.7727	88.5416	-1.50096	7.17024	4.61029e-27	1.8756e-25
VC0717	770965	769565	-	-	1400	protease	304.97	291.956	119.189	89.5254	-1.51499	7.57662	9.02014e-15	1.18005e-13
VCA0786	730966	732615	+	-	1649	hypothetical protein	182.982	155.193	67.9673	50.1736	-1.51544	6.80521	6.49469e-13	6.81329e-12
VC1963	2114049	2113726	-	-	323	hypothetical protein	24.204	21.339	8.8653	6.88657	-1.51742	4.38148	0.000127704	0.000457593
VC1567	1679222	1680499	+	-	1277	hypothetical protein	23.2358	25.2188	9.85033	6.88657	-1.52006	4.20281	6.83536e-05	0.000256211
VC1709	1839907	1842675	+	-	2768	zinc protease	9.68158	10.6695	3.94013	2.95139	-1.52925	3.2863	0.0125729	0.0294131
VC2564	2747501	2746119	-	-	1382	ATP-dependent RNA helicase DbpA	184.918	160.042	71.9074	47.2222	-1.53208	6.83317	5.38477e-10	4.12009e-09
VC2661	2830790	2831812	+	-	1022	hypothetical protein	42.599	26.1887	10.8354	12.7893	-1.53237	4.69934	1.50739e-06	7.38422e-06
VC0885	945249	944947	-	-	302	hypothetical protein	16.4587	6.78967	2.9551	4.91898	-1.53327	3.30782	0.00780868	0.0192107
VC1045	1114367	1113801	-	-	566	RNA polymerase sigma factor	60.994	62.077	23.6408	18.6921	-1.53429	5.4582	1.30813e-10	1.07486e-09
VC1194	1267783	1266731	-	-	1052	hypothetical protein	14.5224	14.5493	4.92517	4.91898	-1.539	3.48693	0.0022331	0.00620801
VC1074	1143832	1143002	-	-	830	hypothetical protein	82.2935	78.5662	31.5211	23.6111	-1.54081	5.69529	2.66979e-13	2.91059e-12
VC1341	1427914	1428390	+	-	476	acetyltransferase	138.447	149.373	45.3115	53.125	-1.54547	6.58332	2.10024e-14	2.62412e-13
VC0045	44281	43334	-	fmt	947	methionyl-tRNA formyltransferase	182.014	192.051	66.9823	60.9953	-1.5456	6.98051	2.31627e-20	5.29252e-19
VC2311	2462795	2461974	-	-	821	HesA/MoeB/ThiF family protein	212.027	178.471	71.9074	60.9953	-1.55327	6.96323	6.22022e-13	6.54595e-12
VC1565	1676745	1678004	+	-	1259	outer membrane protein TolC	39.6945	41.708	15.7605	11.8055	-1.55387	4.90368	1.74341e-07	9.87437e-07
VC1317	1401241	1400321	-	-	920	hypothetical protein	535.392	688.667	248.228	161.342	-1.57894	8.47569	5.69132e-10	4.33476e-09
VCA1047	998134	998715	+	mtlR	581	mannitol repressor protein	15.4905	17.4592	3.94013	6.88657	-1.58383	3.73578	0.000829814	0.00256558
VCA0689	628074	627727	-	-	347	hypothetical protein	6.77711	14.5493	2.9551	3.93518	-1.59571	3.07001	0.0153494	0.0349525
VC0644	688135	688533	+	rbfA	398	ribosome-binding factor A	872.311	780.812	287.63	257.754	-1.59944	8.96219	3.31738e-29	1.62747e-27
VCA0535	473038	472658	-	-	380	hypothetical protein	68.7393	54.3174	20.6857	19.6759	-1.60259	5.36061	1.65724e-10	1.33218e-09
VC0827	889496	889906	+	-	410	toxin co-regulated pilus biosynthesis protein H	860.693	760.443	258.079	270.544	-1.61625	9.10919	2.49723e-24	7.78574e-23
VC0731	787289	786666	-	-	623	anti-oxidant AhpCTSA family protein	1583.91	1584.9	454.1	578.472	-1.61745	9.98508	1.60143e-24	5.28946e-23
VC0660	706858	705587	-	-	1271	ATP-dependent RNA helicase SrmB	277.861	242.488	95.5482	73.7847	-1.61832	7.34364	6.74336e-20	1.47032e-18
VC0031	29535	27889	-	-	1646	acetolactate synthase 2 catalytic subunit	74.5482	71.7765	24.6258	22.6273	-1.62573	5.68657	4.75412e-13	5.05088e-12
VC2666	2834958	2835575	+	-	617	hypothetical protein	38.7263	37.8282	12.8054	11.8055	-1.62759	4.89428	1.67063e-07	9.55958e-07
VC1411	1504292	1505827	+	-	1535	multidrug resistance protein VceB	27.1084	25.2188	8.8653	7.87036	-1.63056	4.18181	1.27544e-05	5.469e-05
VC0704	754685	753606	-	-	1079	spermidine/putrescine ABC transporter substrate-binding protein	74.5482	79.5362	25.6109	23.6111	-1.64149	5.72657	1.9417e-12	1.87286e-11
VCA0048	56449	56060	-	-	389	hypothetical protein	85.1979	94.0855	26.5959	30.4977	-1.64653	5.77529	1.18845e-14	1.53076e-13
VC0984	1048024	1047140	-	-	884	cholera toxin transcriptional activator	120.052	124.154	33.4911	44.2708	-1.64774	6.38643	6.2328e-20	1.36793e-18
VC0590	617849	618619	+	-	770	permease	29.0448	12.6094	5.9102	6.88657	-1.6843	3.83735	7.42027e-05	0.000275657
VC2046	2203856	2204392	+	-	536	hypothetical protein	23.2358	25.2188	8.8653	5.90277	-1.69787	4.21232	1.59719e-05	6.71906e-05
VC1615	1729557	1729045	-	-	512	hypothetical protein	32.9174	38.7981	9.85033	11.8055	-1.71609	4.51883	7.66716e-07	3.8754e-06
VCA0864	815998	817278	+	-	1280	methyl-accepting chemotaxis protein	19.3632	23.2789	3.94013	8.85416	-1.71728	4.03391	4.77015e-05	0.000185469
VC2025	2178496	2178326	-	rpmF	170	50S ribosomal protein L32	2940.3	3355.07	925.931	984.779	-1.72004	10.8628	3.91916e-54	6.22587e-52
VC2267	2422778	2422308	-	nusB	470	transcription antitermination protein NusB	453.098	418.05	130.024	133.796	-1.72243	7.9948	3.85792e-21	9.39418e-20
VC1379	1472312	1471848	-	-	464	hypothetical protein	24.204	25.2188	6.89523	7.87036	-1.72631	4.14681	3.33972e-05	0.000133749
VC0520	554923	554708	-	rpsU	215	30S ribosomal protein S21	7193.42	7783.87	2296.11	2201.73	-1.73542	12.1222	5.88724e-21	1.41294e-19
VC2545	2726081	2726611	+	-	530	inorganic pyrophosphatase	351.442	392.831	110.324	112.153	-1.74105	7.99353	4.67195e-25	1.60677e-23
VCA0311	323021	322686	-	-	335	hypothetical protein	10.6497	9.69953	3.94013	1.96759	-1.74344	3.24623	0.00594181	0.0151197
VC0593	620875	620372	-	-	503	2-amino-4-hydroxy-6-hydroxymethyldihydropteridine pyrophosphokinase	138.447	143.553	37.4313	45.2546	-1.76689	6.50107	8.28076e-21	1.97319e-19
VC2592	2762046	2761768	-	rpsS	278	30S ribosomal protein S19	17270	19999.5	5843.22	5036.05	-1.77639	13.5348	3.68025e-34	2.27358e-32
VC0945	1010890	1010612	-	-	278	hypothetical protein	143.287	195.931	46.2966	52.1412	-1.78226	6.64557	1.69214e-19	3.5503e-18
VCA0554	492116	490884	-	-	1232	oxalate/formate antiporter	42.599	42.6779	11.8204	12.7893	-1.78277	4.81192	3.39241e-09	2.35282e-08
VC1450	1549662	1550123	+	-	461	RTX toxin activating protein	80.3572	140.643	28.566	35.4166	-1.78423	6.1731	9.6939e-10	7.21216e-09
VCA0676	611706	612212	+	-	506	(Fe-S)-binding protein	465.684	626.59	148.74	167.245	-1.78859	8.41279	7.16135e-13	7.41933e-12
VC0708	757732	756971	-	-	761	hypothetical protein	176.205	178.471	58.117	44.2708	-1.79011	6.80742	1.46981e-21	3.77177e-20
VC2040	2197127	2197342	+	-	215	hypothetical protein	440.512	556.753	143.815	143.634	-1.79378	8.20292	9.35034e-24	2.76042e-22
VCA0139	153464	153117	-	-	347	hypothetical protein	34.8537	37.8282	10.8354	9.83795	-1.80172	4.7132	4.40863e-07	2.31609e-06
VC0366	384193	384561	+	rpsF	368	30S ribosomal protein S6	13922.1	13952.8	4368.62	3516.08	-1.82181	13.0256	6.52104e-41	7.01749e-39
VC0368	384887	385114	+	rpsR	227	30S ribosomal protein S18	13546.5	14902.4	4125.32	3780.73	-1.84731	13.0002	5.69132e-45	7.3024e-43
VC1127	1195412	1194795	-	-	617	hypothetical protein	181.046	145.493	49.2517	41.3194	-1.84745	6.68631	3.94272e-20	8.82745e-19
VC2184	2328936	2329526	+	-	590	peptidyl-tRNA hydrolase	502.474	466.548	132.979	135.764	-1.84936	8.24207	1.80404e-32	1.02005e-30
VCA0074	84092	82992	-	-	1100	diguanylate cyclase	32.9174	28.1286	5.9102	10.8217	-1.85199	4.48013	2.34268e-06	1.11327e-05
VCA0063	68875	70872	+	-	1997	protease II	9.68158	8.72958	1.97007	2.95139	-1.85247	3.07817	0.00662734	0.0166207
VC2708	2879941	2880564	+	gmk	623	guanylate kinase	425.99	420.96	130.024	104.282	-1.85285	7.93717	6.54009e-34	3.96686e-32
VCA0845	787558	787782	+	-	224	hypothetical protein	125.861	156.162	43.3415	34.4328	-1.85519	6.5968	1.891e-07	1.06381e-06
VCA0677	612218	612559	+	-	341	nitrate reductase assembly protein NapD	205.25	276.437	64.0272	67.8819	-1.86658	7.25119	6.18388e-10	4.65676e-09
VC1067	1133235	1135316	+	-	2081	hypothetical protein	12.5861	13.5793	4.92517	1.96759	-1.88801	3.45537	0.000825659	0.00255747
VC0819	876712	875273	-	-	1439	aldehyde dehydrogenase	396.945	661.508	148.74	135.764	-1.89452	8.24799	7.11478e-13	7.39405e-12
VCA1000	954932	954303	-	-	629	hypothetical protein	30.0129	36.8582	7.88026	9.83795	-1.90143	4.22364	3.43698e-08	2.13913e-07
VC1058	1126281	1126718	+	-	437	hypothetical protein	123.924	115.424	34.4762	28.5301	-1.92156	6.10499	5.02015e-24	1.50876e-22
VC0424	454890	455312	+	-	422	hypothetical protein	64.8666	81.4761	16.7456	21.6435	-1.92363	5.69386	1.07878e-13	1.21994e-12
VC2675	2843178	2842621	-	-	557	ATP-dependent protease peptidase subunit	129.733	80.5061	28.566	26.5625	-1.92664	5.9782	7.01561e-15	9.25062e-14
VCA0150	167987	168493	+	def	506	peptide deformylase	78.4208	83.416	18.7156	23.6111	-1.92863	5.6618	8.84155e-18	1.5689e-16
VC1553	1665566	1666327	+	-	761	glycerol-3-phosphate regulon repressor	11.6179	11.6394	1.97007	3.93518	-1.93394	3.47128	0.00143689	0.00419744
VC2031	2184950	2186515	+	-	1565	sulfate permease family protein	114.243	105.725	32.5061	24.5949	-1.94129	5.97038	2.80188e-18	5.16412e-17
VC0070	70602	70886	+	-	284	hypothetical protein	185.886	212.42	55.1619	48.206	-1.94358	6.98705	1.2237e-24	4.08225e-23
VC0589	616926	617843	+	-	917	ABC transporter ATP-binding protein	52.2806	32.0085	10.8354	10.8217	-1.9488	4.60365	9.77144e-10	7.22783e-09
VC2597	2764781	2764470	-	rpsJ	311	30S ribosomal protein S10	19075.6	20524.2	5537.86	4695.66	-1.95217	13.5297	1.87291e-34	1.20155e-32
VC0977	1043084	1042164	-	-	920	hypothetical protein	30.9811	19.3991	6.89523	5.90277	-1.95697	3.94347	4.10165e-06	1.89517e-05
VCA0679	615112	615567	+	-	455	periplasmic nitrate reductase cytochrome c-type protein	270.116	490.796	119.189	73.7847	-1.97799	8.23113	9.37371e-12	8.49747e-11
VC1810	1953461	1953664	+	-	203	hypothetical protein	60.0258	42.6779	10.8354	14.7569	-1.99442	4.95657	5.58596e-07	2.88911e-06
VC1616	1729725	1729958	+	-	233	glutaredoxin	61.9621	76.6263	16.7456	17.7083	-2.00031	5.51135	5.95425e-13	6.28588e-12
VCA0297	313887	314069	+	-	182	hypothetical protein	6.77711	5.81972	0.985033	1.96759	-2.00588	2.65767	0.0212973	0.0471138
VCA0893	845941	845558	-	-	383	hypothetical protein	87.1343	86.3258	22.6558	19.6759	-2.0286	5.81809	3.35766e-20	7.56835e-19
VC1449	1549277	1549636	+	-	359	hypothetical protein	160.714	273.527	44.3265	60.9953	-2.04108	6.96078	2.90893e-10	2.28872e-09
VC2045	2203190	2203774	+	-	584	superoxide dismutase	1802.71	2292.97	441.295	545.023	-2.05369	10.3206	8.31917e-27	3.3437e-25
VC2735	2908386	2908769	+	-	383	hypothetical protein	236.231	247.338	52.2068	63.9467	-2.05531	7.08307	6.06981e-32	3.31949e-30
VC1024	1093132	1094136	+	moaA	1004	molybdenum cofactor biosynthesis protein A	243.976	256.068	62.0571	58.0439	-2.05559	7.19162	7.61238e-31	3.96796e-29
VC0646	689613	689882	+	rpsO	269	30S ribosomal protein S15	5350.04	5800.32	1346.54	1334.03	-2.05638	11.7071	1.33633e-49	2.02637e-47
VCA0576	514944	517040	+	-	2096	heme transport protein HutA	26.1403	28.1286	7.88026	4.91898	-2.06344	4.47985	1.725e-07	9.80338e-07
VC0832	894412	894867	+	-	455	toxin co-regulated pilus biosynthesis protein R	429.862	591.671	103.428	140.683	-2.06399	8.0443	2.58846e-14	3.21007e-13
VC2181	2326288	2326923	+	lolB	635	molecular chaperone LolB	71.6437	88.2657	17.7306	19.6759	-2.08857	5.71129	1.94695e-16	2.9931e-15
VC0291	301204	300209	-	-	995	NifR3/Smm1 family protein	1164.69	1200.8	300.435	249.884	-2.10333	9.33269	8.30846e-33	4.7788e-31
VC1443	1539789	1540169	+	-	380	hypothetical protein	10.6497	11.6394	1.97007	2.95139	-2.12482	3.38997	0.000916033	0.00280356
VC1589	1700060	1700845	+	-	785	alpha-acetolactate decarboxylase	16.4587	14.5493	4.92517	1.96759	-2.13103	3.70303	0.000102842	0.000375362
VC0856	922531	923676	+	-	1145	molecular chaperone DnaJ	83.2616	54.3174	15.7605	14.7569	-2.16384	5.24644	5.75517e-15	7.71054e-14
VC1548	1660938	1660180	-	-	758	hypothetical protein	47.4398	55.2873	10.8354	11.8055	-2.16962	5.24778	1.12658e-13	1.26969e-12
VC1432	1530513	1529581	-	-	932	C32 tRNA thiolase	142.319	142.583	34.4762	28.5301	-2.17263	6.30407	2.32379e-27	1.0157e-25
VC0005	4156	3899	-	-	257	hypothetical protein	303.034	287.106	64.0272	65.9143	-2.18108	7.57046	7.51133e-20	1.62384e-18
VC2706	2879572	2878901	-	-	671	hypothetical protein	837.457	1149.39	224.588	208.565	-2.1969	8.86686	2.48254e-24	7.78574e-23
VC2414	2587555	2584895	-	aceE	2660	pyruvate dehydrogenase subunit E1	1797.87	2253.2	388.103	481.076	-2.22024	10.2248	2.45524e-37	2.04767e-35
VC1201	1276142	1275417	-	-	725	hypothetical protein	424.053	459.758	101.458	87.5578	-2.22379	7.9804	6.81986e-41	7.1097e-39
VC1057	1126146	1125895	-	-	251	proteinase inhibitor	35.8219	25.2188	7.88026	4.91898	-2.2326	4.28941	2.49595e-08	1.57311e-07
VCA0087	97216	97380	+	-	164	hypothetical protein	189.759	226.969	44.3265	43.287	-2.24668	6.98903	3.19281e-27	1.34825e-25
VC2575	2754218	2754105	-	rpmJ	113	50S ribosomal protein L36	1762.05	2693.56	429.474	500.752	-2.25966	10.6806	1.71972e-16	2.68084e-15
VCA0910	865691	866440	+	-	749	TonB1 protein	9.68158	10.6695	1.97007	1.96759	-2.30004	3.25729	0.000913881	0.00280212
VC1413	1507638	1505902	-	-	1736	methyl-accepting chemotaxis protein	6.77711	3.87981	0.985033	0.983795	-2.30075	2.39029	0.0224831	0.0495401
VCA0183	202121	203305	+	-	1184	nitric oxide dioxygenase	90.0387	29.0986	11.8204	11.8055	-2.32253	4.727	3.46516e-09	2.39368e-08
VCA0312	323264	323022	-	-	242	hypothetical protein	46.4716	44.6178	8.8653	8.85416	-2.3461	4.74544	2.43318e-13	2.6701e-12
VC0471	500048	499560	-	-	488	hypothetical protein	41.6308	30.0686	6.89523	6.88657	-2.35888	4.53094	7.60335e-08	4.55382e-07
VCA0804	748482	746491	-	-	1991	ATP-dependent RNA helicase DeaD	741.609	645.019	153.665	114.12	-2.37141	8.68884	8.15812e-25	2.74904e-23
VCA0834	779097	780050	+	-	953	hypothetical protein	181.046	222.119	42.3564	33.449	-2.40726	6.51692	1.3588e-13	1.52113e-12
VC1590	1700984	1702687	+	-	1703	acetolactate synthase	5.80895	5.81972	0.985033	0.983795	-2.42359	2.73306	0.0129554	0.0300132
VC0929	993364	992138	-	-	1226	hypothetical protein	5.80895	5.81972	0	1.96759	-2.42359	2.36331	0.0129554	0.0300132
VC1006	1078152	1077421	-	-	731	ribonuclease T	90.0387	87.2958	14.7755	17.7083	-2.4398	5.74599	2.23534e-24	7.23991e-23
VC0007	4629	4492	-	rpmH	137	50S ribosomal protein L34	1034.96	1027.18	189.126	189.873	-2.44312	9.1938	7.46869e-36	5.53679e-34
VCA0185	204017	204244	+	-	227	hypothetical protein	17.4269	16.4892	3.94013	1.96759	-2.4735	3.22038	5.73344e-05	0.000219092
VC0855	920423	922330	+	dnaK	1907	molecular chaperone DnaK	413.404	292.926	61.0721	64.9305	-2.48462	7.52933	2.88968e-31	1.53015e-29
VC2318	2466301	2466486	+	-	185	hypothetical protein	75.5164	42.6779	13.7905	6.88657	-2.50152	5.13781	5.23071e-12	4.90159e-11
VCA0386	365929	365687	-	-	242	hypothetical protein	40.6627	38.7981	5.9102	7.87036	-2.5066	4.76609	1.52985e-11	1.36459e-10
VC0297	304741	304289	-	-	452	3-dehydroquinate dehydratase	460.843	512.135	88.653	80.6712	-2.52091	8.07527	1.46063e-65	3.48047e-63
VC1196	1269308	1268619	-	-	689	hypothetical protein	96.8158	87.2958	17.7306	13.7731	-2.53794	5.77349	1.24982e-27	5.6343e-26
VCA0922	873771	874379	+	-	608	hypothetical protein	62.9303	54.3174	11.8204	7.87036	-2.55947	5.08126	1.61774e-18	3.11952e-17
VC1737	1873592	1873810	+	infA	218	translation initiation factor IF-1	613.812	638.229	104.414	102.315	-2.59705	8.37324	6.58189e-35	4.67174e-33
VCA0010	8563	8919	+	-	356	hypothetical protein	116.179	85.3559	15.7605	16.7245	-2.62422	5.90809	2.38209e-24	7.56823e-23
VC2664	2834254	2832620	-	groEL	1634	molecular chaperone GroEL	278.83	169.742	33.4911	36.4004	-2.67795	6.84104	2.87824e-26	1.10365e-24
VC2415	2588375	2587605	-	pdhR	770	transcriptional regulator PdhR	1162.76	1318.17	183.216	196.759	-2.70609	9.39485	1.46438e-72	5.42798e-70
VCA0862	811876	813114	+	-	1238	long-chain fatty acid transport protein	128.765	183.321	25.6109	21.6435	-2.71705	6.51015	8.79006e-37	6.98182e-35
VC2679	2847810	2848028	+	rpmE	218	50S ribosomal protein L31	1575.19	1948.64	244.288	283.333	-2.73899	10.0326	3.68756e-27	1.51873e-25
VCA1060	1011340	1010684	-	ribB	656	3,4-dihydroxy-2-butanone 4-phosphate synthase	137.479	137.733	21.6707	18.6921	-2.76207	6.13515	6.82998e-26	2.50383e-24
VC1409	1501627	1503081	+	-	1454	multidrug resistance protein	34.8537	34.9183	6.89523	2.95139	-2.795	4.3384	1.07515e-12	1.07709e-11
VC0018	14769	15206	+	-	437	16 kDa heat shock protein A	17.4269	19.3991	2.9551	1.96759	-2.843	3.55693	2.53498e-07	1.3978e-06
VC0745	799625	798822	-	-	803	inositol monophosphatase	1000.11	897.207	129.039	111.169	-2.98034	8.90534	6.38767e-33	3.73847e-31
VC0006	4479	4123	-	rnpA	356	ribonuclease P	688.361	568.393	81.7577	69.8495	-3.04928	8.51871	5.5801e-24	1.66207e-22
VC1448	1548919	1546757	-	-	2162	RTX toxin transporter	21.2995	30.0686	3.94013	1.96759	-3.06867	3.99651	1.80507e-10	1.44406e-09
VC1410	1503062	1504282	+	-	1220	multidrug resistance protein VceA	34.8537	34.9183	4.92517	2.95139	-3.10823	4.44341	5.67054e-14	6.66089e-13
VC1794	1941332	1940754	-	-	578	hypothetical protein	6.77711	3.87981	0.985033	0	-3.14976	2.15898	0.00635534	0.015977
VC0940	1006539	1005943	-	-	596	hypothetical protein	17.4269	29.0986	2.9551	1.96759	-3.1781	3.60946	3.29077e-09	2.29186e-08
VCA0075	84556	84089	-	-	467	hypothetical protein	48.4079	45.5878	2.9551	6.88657	-3.22369	4.81022	9.6318e-19	1.92405e-17
VC2665	2834598	2834308	-	groES	290	co-chaperonin GroES	309.811	191.081	19.7007	28.5301	-3.36984	6.8092	4.49168e-42	5.54972e-40
VC0290	300185	299889	-	fis	296	Fis family transcriptional regulator	637.048	805.061	65.9972	67.8819	-3.42676	8.42565	1.56123e-79	7.44037e-77
VC1329	1413196	1413834	+	-	638	opacity protein-like protein	60.0258	66.9268	3.94013	6.88657	-3.52196	5.04076	7.54481e-20	1.62384e-18
VC1493	1602847	1602611	-	-	236	hypothetical protein	14.5224	10.6695	0.985033	0.983795	-3.52292	3.3388	4.21322e-05	0.000164968
VC2745	2918938	2918615	-	-	323	hypothetical protein	120.052	106.695	9.85033	6.88657	-3.74082	5.92198	8.0107e-35	5.45382e-33
VC1295	1374572	1373094	-	-	1478	hypothetical protein	13.5542	16.4892	0.985033	0.983795	-3.77452	3.35942	1.32271e-07	7.71427e-07
VC0064	64014	64214	+	-	200	sulfur carrier protein ThiS	6.77711	0.969953	0	0	-5.0333	1.88338	0.0100986	0.0241497

## Sheet: 1h_LB_vs_LBM-G1_x
1h/LB_vs_LBM-G1_0.0125 µM
ID	Start	Stop	Strand	Name	Length	Description	LB.1h.r2	LB.1h.r3	LBM.G1.1h.x.r1	LBM.G1.1h.x.r3	logFC	logCPM	PValue	FDR
VC0796	853165	854235	+	-	1070	citrate (pro-3S)-lyase ligase	0	0	252.51	291.97	11.1301	6.8759	2.45728e-81	1.17107e-78
VC0795	852903	851557	-	-	1346	citrate/sodium symporter	0.968158	0	212.031	229.828	8.5106	6.55846	1.73055e-76	6.41458e-74
VC0794	851609	851190	-	-	419	hypothetical protein	0	0	44.3338	32.5508	8.3127	4.38879	3.58958e-24	8.43299e-23
VC0801	857506	858447	+	-	941	2-(5''-triphosphoribosyl)-3'-dephosphocoenzyme-A synthase	0	0	21.2031	13.8094	7.18229	3.40765	3.3935e-08	1.82592e-07
VC0465	494454	495758	+	-	1304	tyrosyl-tRNA synthetase	4.84079	2.90986	337.322	423.16	6.57162	7.39483	2.4659e-109	2.05656e-106
VC0799	855466	856995	+	-	1529	citrate lyase subunit alpha	1.93632	0.969953	75.1747	61.156	5.4387	5.0493	6.60491e-23	1.38579e-21
VC0797	854287	854583	+	-	296	citrate lyase subunit gamma	2.90448	0	67.4645	67.0743	5.4191	5.32961	4.25753e-37	2.36719e-35
VCA0716	659164	659700	+	-	536	hypothetical protein	0	0	6.74645	1.97277	5.21371	2.2649	0.00390998	0.00961924
VC1459	1569702	1569409	-	-	293	accessory cholera enterotoxin	0	0	3.85511	3.94555	5.04867	1.97556	0.0106057	0.0236976
VCA1028	976959	975709	-	lamB	1250	maltoporin	44.5353	34.9183	1328.09	1241.86	5.01114	9.21087	2.20042e-145	2.44687e-142
VC0798	854565	855455	+	-	890	citrate lyase subunit beta	3.87263	1.93991	83.8487	101.598	4.93716	5.52163	2.99526e-38	1.75301e-36
VC1612	1726820	1727533	+	-	713	fimbrial biogenesis and twitching motility protein	0	0.969953	13.4929	16.7686	4.6517	3.31906	1.55452e-08	8.68656e-08
VC0619	655483	654497	-	-	986	peptide ABC transporter permease	0.968158	0.969953	26.9858	22.6869	4.51779	4.04395	3.46167e-13	3.03899e-12
VC0800	856992	857528	+	-	536	apo-citrate lyase phosphoribosyl-dephospho-CoA transferase	1.93632	1.93991	58.7905	33.5371	4.49103	4.69918	1.54901e-10	1.07433e-09
VCA0186	204632	205009	+	-	377	hypothetical protein	6.77711	6.78967	182.154	87.7884	4.29065	5.94173	3.97876e-14	3.89241e-13
VCA0127	141691	142110	+	-	419	D-ribose pyranase	26.1403	16.4892	531.042	281.12	4.24424	7.55605	1.20643e-33	5.36621e-32
VC0957	1021527	1021997	+	-	470	hypothetical protein	51.3124	44.6178	901.133	893.666	4.2222	8.55807	7.05078e-44	6.35714e-42
VCA0013	12271	14724	+	-	2453	maltodextrin phosphorylase	27.1084	17.4592	358.526	407.378	4.09516	7.60322	1.11639e-88	6.2071e-86
VCA0128	142137	143639	+	-	1502	D-ribose transporter ATP-binding protein	9.68158	8.72958	191.792	112.448	4.02939	6.20138	2.96667e-23	6.64216e-22
VCA0053	62030	61320	-	-	710	purine nucleoside phosphorylase	113.275	103.785	1639.39	1898.79	4.02527	9.76009	2.46003e-66	5.47111e-64
VCA0518	449082	447880	-	-	1202	PTS system fructose-specific transporter subunit IIA/HPr protein	81.3253	112.515	1520.84	1436.18	3.92956	9.55211	4.97472e-28	1.56563e-26
VCA0946	897862	898983	+	-	1121	maltose/maltodextrin transporter ATP-binding protein	87.1343	56.2573	1007.15	1141.25	3.90255	9.11736	3.40234e-168	5.6751e-165
VCA0945	897228	896008	-	malE	1220	maltose ABC transporter substrate-binding protein	70.6756	64.9869	1020.64	1000.2	3.89444	8.96051	6.85014e-176	2.28521e-172
VC1617	1730879	1729989	-	-	890	LysR family transcriptional regulator	5.80895	5.81972	85.7763	88.7748	3.87985	5.34817	3.50535e-34	1.6019e-32
VCA0944	895933	894359	-	malF	1574	maltose transporter membrane protein	18.395	21.339	267.93	318.603	3.87534	7.32973	1.62421e-53	2.4629e-51
VCA1069	1020545	1018626	-	-	1919	methyl-accepting chemotaxis protein	13.5542	9.69953	158.06	174.59	3.8239	6.22828	1.69189e-52	2.45398e-50
VCA0641	577855	577436	-	-	419	hypothetical protein	0.968158	1.93991	26.9858	15.7822	3.77344	3.80621	8.82742e-08	4.54449e-07
VC1821	1961550	1962953	+	-	1403	PTS system fructose-specific transporter subunit IIBC	5.80895	8.72958	143.603	55.2376	3.75251	5.74095	4.60896e-12	3.67835e-11
VC1826	1967400	1969301	+	-	1901	PTS system fructose-specific transporter subunit IIABC	18.395	23.2789	361.417	175.577	3.68035	7.08996	3.90686e-17	5.25536e-16
VCA0517	447869	446916	-	-	953	1-phosphofructokinase	38.7263	59.1671	558.028	610.573	3.57419	8.34711	1.73279e-14	1.7464e-13
VC1779	1929958	1928993	-	-	965	C4-dicarboxylate-binding protein	18.395	19.3991	283.351	166.699	3.56569	6.6719	1.01499e-15	1.16759e-14
VC0737	792724	792215	-	-	509	acetoin utilization protein AcuB	16.4587	17.4592	203.357	186.427	3.51336	6.64733	2.89978e-34	1.36249e-32
VC1825	1967028	1966189	-	-	839	transcriptional regulator	39.6945	40.738	504.056	409.35	3.50156	7.74971	5.60383e-29	1.85093e-27
VCA0205	223640	222312	-	-	1328	anaerobic C4-dicarboxylate transporter	65.8348	61.1071	708.377	690.47	3.45948	8.52646	1.42381e-42	1.13091e-40
VC2217	2374136	2371485	-	-	2651	beta-N-acetylhexosaminidase	6.77711	5.81972	88.6676	51.2921	3.45025	5.33571	1.36912e-16	1.73007e-15
VCA0516	446903	445161	-	-	1742	PTS system fructose-specific transporter subunit IIBC	18.395	27.1587	258.293	239.692	3.44362	7.20138	8.31576e-14	7.81447e-13
VC0280	285652	286989	+	cadB	1337	lysine/cadaverine antiporter	691.265	490.796	6404.31	6437.16	3.44114	11.7131	7.94994e-71	2.21008e-68
VC2471	2652537	2652277	-	-	260	hypothetical protein	39.6945	47.5277	510.803	432.037	3.43083	7.90841	9.27264e-47	9.97856e-45
VCA1027	975504	974668	-	-	836	maltose operon periplasmic protein	27.1084	25.2188	275.641	288.025	3.42291	7.25226	5.39734e-79	2.25069e-76
VC2357	2513867	2514100	+	-	233	hypothetical protein	5.80895	9.69953	102.161	62.1423	3.38669	5.4607	1.38055e-19	2.1931e-18
VC1185	1259189	1260520	+	-	1331	GGDEF family protein	3.87263	2.90986	36.6236	36.4963	3.38422	4.51969	1.83692e-15	2.03587e-14
VC1314	1397026	1398489	+	-	1463	transporter	5.80895	4.84977	60.718	52.2785	3.37787	5.08138	3.33115e-23	7.35942e-22
VCA1085	1041218	1039548	-	-	1670	hypothetical protein	18.395	16.4892	201.43	162.754	3.3757	6.44289	2.49484e-47	2.86993e-45
VC0792	849357	848056	-	-	1301	oxaloacetate decarboxylase subunit beta	0.968158	0.969953	16.3842	5.91832	3.37417	3.0023	0.000224847	0.00069517
VC1153	1224975	1225583	+	-	608	hypothetical protein	22.2676	19.3991	289.134	141.053	3.36087	6.71746	3.53219e-17	4.7782e-16
VCA1063	1015348	1013186	-	-	2162	ornithine decarboxylase	0.968158	0.969953	11.5653	9.86386	3.31402	3.08719	3.60646e-05	0.000126113
VC1506	1620026	1619550	-	-	476	hypothetical protein	1.93632	0	12.5291	8.87748	3.31402	2.79061	3.60646e-05	0.000126113
VCA0639	576857	575853	-	-	1004	AcrA/AcrE family protein	3.87263	1.93991	39.5149	19.7277	3.29889	4.16779	1.56297e-09	9.63783e-09
VCA0023	29098	28058	-	-	1040	hypothetical protein	0.968158	1.93991	14.4567	15.7822	3.27373	3.32974	7.73771e-07	3.53119e-06
VC0789	845285	845557	+	-	272	hypothetical protein	6.77711	7.75963	81.9212	59.1832	3.25906	5.28963	2.61525e-20	4.38417e-19
VC1081	1147856	1148998	+	-	1142	response regulator	10.6497	11.6394	109.871	104.557	3.25247	5.71038	2.43808e-38	1.4524e-36
VCA0905	860806	859667	-	-	1139	hypothetical protein	2.90448	1.93991	21.2031	25.646	3.20866	4.02225	7.2494e-10	4.65973e-09
VC1080	1147494	1147859	+	-	365	hypothetical protein	20.3313	15.5193	186.973	144.999	3.20276	6.45923	1.66564e-30	6.10613e-29
VCA0860	809269	811341	+	malS	2072	alpha-amylase	6.77711	2.90986	45.2976	45.3738	3.19411	4.77928	5.68923e-18	8.18072e-17
VC0791	847985	846288	-	-	1697	sensor kinase citA	0.968158	0.969953	9.63778	9.86386	3.17814	3.09546	0.000121614	0.000392742
VC1694	1828630	1828412	-	-	218	nitrate reductase protein NapE	0	0.969953	6.74645	3.94555	3.1777	2.56649	0.00635534	0.0149622
VC0488	520377	519298	-	-	1079	ABC transporter substrate-binding protein	1.93632	0.969953	14.4567	12.823	3.12811	3.31536	4.68656e-06	1.87687e-05
VCA0574	511108	513789	+	-	2681	hypothetical protein	4.84079	4.84977	46.2614	38.4691	3.09816	4.63394	1.93199e-16	2.39595e-15
VC1315	1398499	1399848	+	-	1349	sensor histidine kinase	2.90448	2.90986	26.022	24.6597	3.07206	4.09189	3.24634e-10	2.15733e-09
VC2562	2743466	2745427	+	cpdB	1961	bifunctional 2',3'-cyclic nucleotide 2'-phosphodiesterase/3'-nucleotidase	57.1213	57.2272	471.288	491.22	3.07062	8.04171	1.26026e-43	1.07801e-41
VCA1013	963307	962576	-	-	731	hypothetical protein	15.4905	13.5793	125.291	116.394	3.04544	6.0685	3.30351e-42	2.50466e-40
VCA0246	267079	265319	-	ulaA	1760	PTS system ascorbate-specific transporter subunits IICB	0	0.969953	4.81889	4.93193	3.04339	2.0952	0.0117301	0.0259322
VC1898	2044494	2046512	+	-	2018	methyl-accepting chemotaxis protein	19.3632	21.339	164.806	169.658	3.03103	6.60633	6.88187e-50	8.82997e-48
VC1249	1321599	1321087	-	-	512	hypothetical protein	15.4905	28.1286	212.995	144.999	3.03062	6.65327	6.64731e-21	1.16102e-19
VC0620	657323	655653	-	-	1670	peptide ABC transporter substrate-binding protein	24.204	26.1887	246.727	155.849	2.99234	6.88804	1.55056e-16	1.95194e-15
VCA0014	14810	16990	+	malQ	2180	4-alpha-glucanotransferase	10.6497	4.84977	70.3558	54.2513	2.98855	5.22079	1.61058e-19	2.53438e-18
VCA0129	143636	144634	+	rbsC	998	ribose ABC transporter permease	1.93632	6.78967	42.4063	27.6188	2.97408	4.44254	2.58647e-13	2.29481e-12
VC0216	223454	225148	+	-	1694	methyl-accepting chemotaxis protein	9.68158	10.6695	80.9574	79.8973	2.9678	5.54582	2.29431e-27	7.02184e-26
VC1147	1217797	1219065	+	-	1268	iron-containing alcohol dehydrogenase	15.4905	17.4592	150.349	106.53	2.95461	5.99712	1.40755e-25	3.75648e-24
VCA1050	1000877	1001800	+	-	923	hypothetical protein	3.87263	2.90986	27.9496	25.646	2.9385	4.04565	2.50412e-10	1.68422e-09
VC1463	1572817	1571738	-	-	1079	RstA2 protein	0.968158	1.93991	8.67401	14.7958	2.91016	2.9488	0.00128987	0.00345069
VC2221	2375930	2376070	+	-	140	hypothetical protein	11.6179	10.6695	99.2692	67.0743	2.88692	5.80753	4.92672e-11	3.5964e-10
VC2603	2773756	2772776	-	-	980	asparaginase	16.4587	17.4592	124.327	127.244	2.88179	6.17938	4.06184e-43	3.38757e-41
VC0706	756569	756243	-	-	326	sigma-54 modulation protein	121.02	166.832	1031.24	1090.94	2.88112	9.26278	1.49699e-13	1.34972e-12
VC1645	1772438	1771809	-	-	629	hypothetical protein	15.4905	21.339	152.277	119.353	2.87653	6.3602	5.72543e-44	5.30557e-42
VC2371	2530546	2529596	-	-	950	hypothetical protein	3.87263	11.6394	48.1889	67.0743	2.87342	5.18051	2.37694e-13	2.12018e-12
VC0972	1037891	1038940	+	-	1049	porin	55.185	51.4075	427.918	348.194	2.8616	7.73307	4.74215e-42	3.51552e-40
VC1778	1928942	1928421	-	-	521	hypothetical protein	1.93632	10.6695	54.9354	37.4827	2.85243	4.58344	1.31503e-10	9.25515e-10
VC1454	1565901	1564822	-	-	1079	RstA1 protein	0.968158	1.93991	8.67401	13.8094	2.84909	2.98908	0.00188141	0.0048996
VC0338	358834	357398	-	-	1436	transporter	5.80895	9.69953	55.8992	57.2104	2.84739	5.10168	7.62877e-20	1.23542e-18
VCA0798	740343	739663	-	-	680	CbbY family protein	10.6497	8.72958	80.9574	58.1968	2.82989	5.42668	9.4667e-17	1.23363e-15
VC0687	735282	733798	-	-	1484	carbon starvation protein A	15.4905	20.369	110.835	141.053	2.8033	6.16143	4.19532e-26	1.15666e-24
VCA0610	546518	547168	+	-	650	isoprenoid biosynthesis protein	16.4587	18.4291	120.472	122.312	2.79032	6.09793	2.8941e-25	7.54274e-24
VC2305	2457836	2458636	+	-	800	outer membrane protein OmpK	144.256	152.283	939.684	1108.7	2.78709	9.14185	3.57415e-52	4.96806e-50
VC0618	654494	653469	-	-	1025	peptide ABC transporter permease	0.968158	1.93991	15.4205	5.91832	2.78263	3.10357	0.000279265	0.000846936
VCA0382	363345	363770	+	-	425	hypothetical protein	7.74527	5.81972	55.8992	38.4691	2.77919	4.69198	6.75832e-16	7.9108e-15
VC1777	1928413	1927130	-	-	1283	hypothetical protein	2.90448	8.72958	47.2251	33.5371	2.77275	4.50688	7.76786e-13	6.5604e-12
VCA0653	588491	587052	-	-	1439	PTS system sucrose-specific transporter subunit IIBC	2.90448	2.90986	19.2756	21.7005	2.76558	3.69965	1.02585e-07	5.21684e-07
VC1822	1964893	1963028	-	-	1865	PTS system fructose-specific transporter subunit IIABC	25.1721	25.2188	196.611	144.999	2.75657	6.62638	7.94903e-40	5.1996e-38
VC1316	1399817	1400293	+	-	476	chemotaxis protein CheY	2.90448	0.969953	15.4205	11.8366	2.74117	3.33989	1.94445e-05	7.1518e-05
VC1532	1645580	1644672	-	-	908	N-acetyl-D-glucosamine kinase	79.389	67.8967	504.056	477.411	2.73436	8.07795	1.8638e-75	6.21762e-73
VCA0180	198062	199294	+	-	1232	peptidase T	20.3313	32.0085	152.277	192.345	2.71331	6.70329	3.76598e-11	2.81059e-10
VC0206	213504	214421	+	murQ	917	N-acetylmuramic acid-6-phosphate etherase	5.80895	8.72958	58.7905	36.4963	2.6963	4.83822	4.486e-16	5.3639e-15
VCA0784	727580	728788	+	-	1208	trans-2-enoyl-CoA reductase	15.4905	25.2188	136.857	127.244	2.69086	6.31433	5.08428e-23	1.09427e-21
VCA0638	575896	572693	-	-	3203	AcrB/AcrD/AcrF family transporter	1.93632	1.93991	18.3118	7.89109	2.6885	3.2284	5.65726e-05	0.00019199
VC1605a	1720022	1720255	+	-	233	hypothetical protein	7.74527	3.87981	35.6598	40.4418	2.68413	4.76034	5.35268e-12	4.25156e-11
VC2473	2654268	2654501	+	-	233	hypothetical protein	28.0766	46.5578	310.337	164.727	2.66686	7.03272	1.13722e-14	1.16731e-13
VC1950	2102795	2100348	-	-	2447	biotin sulfoxide reductase	43.5671	17.4592	199.502	185.441	2.65213	6.65382	6.85248e-40	4.57197e-38
VCA0011	11751	8986	-	-	2765	transcriptional regulator MalT	5.80895	6.78967	37.5874	41.4282	2.62503	4.79457	3.82868e-13	3.32616e-12
VCA0052	61255	59786	-	-	1469	hypothetical protein	30.0129	29.0986	173.48	192.345	2.62449	6.99234	2.75356e-21	4.99232e-20
VC0439	469307	469792	+	-	485	hypothetical protein	60.994	52.3775	299.735	398.5	2.61944	7.47671	2.37481e-42	1.84241e-40
VCA0665	600714	602093	+	dcuC	1379	C4-dicarboxylate transporter DcuC	91.9751	96.9953	508.875	641.151	2.60382	8.47023	6.5657e-14	6.25805e-13
VCA0640	577431	576967	-	-	464	hypothetical protein	3.87263	3.87981	31.8047	15.7822	2.58293	3.93544	2.59826e-05	9.29023e-05
VCA0645	580771	580391	-	-	380	hypothetical protein	1.93632	0	4.81889	7.89109	2.56618	2.1749	0.0073963	0.0171361
VCA0720	665712	665137	-	-	575	guanylate cyclase-like protein	1.93632	0	6.74645	5.91832	2.56618	2.46223	0.0073963	0.0171361
VC1229	1304902	1304027	-	-	875	hypothetical protein	0.968158	0.969953	6.74645	5.91832	2.56618	2.6857	0.0073963	0.0171361
VCA0642	578189	577872	-	-	317	ArsR family transcriptional regulator	0.968158	0.969953	8.67401	3.94555	2.56548	2.55461	0.00955432	0.0215214
VCA0773	715286	716707	+	-	1421	methyl-accepting chemotaxis protein	21.2995	28.1286	132.038	158.808	2.55041	6.51521	2.21405e-28	7.06816e-27
VC1216	1294549	1295667	+	-	1118	GGDEF family protein	23.2358	17.4592	113.726	124.285	2.54007	6.07675	8.5818e-36	4.47326e-34
VC1951	2103924	2102818	-	-	1106	cytochrome c-type protein YecK	37.7582	25.2188	169.625	196.291	2.53336	6.72872	3.02656e-30	1.07411e-28
VC0058	53311	52757	-	-	554	carbonic anhydrase	41.6308	34.9183	206.249	235.746	2.52547	6.87275	4.71182e-25	1.2185e-23
VCA0543	479340	479852	+	-	512	hypothetical protein	89.0706	81.4761	506.947	474.452	2.52311	8.15128	7.6527e-70	1.9638e-67
VC0655	700105	700656	+	-	551	acetyltransferase	60.994	74.6864	359.489	421.187	2.52227	7.73933	8.28684e-28	2.58363e-26
VCA0511	440291	442411	+	-	2120	anaerobic ribonucleoside triphosphate reductase	24.204	32.9784	162.879	165.713	2.51768	6.55653	4.75833e-13	4.08066e-12
VC0282	291022	289352	-	-	1670	methyl-accepting chemotaxis protein	3.87263	2.90986	21.2031	18.7413	2.51691	3.80353	6.33478e-07	2.91487e-06
VC1604	1718077	1717391	-	-	686	response regulator	9.68158	8.72958	46.2614	59.1832	2.50013	4.99252	2.94537e-16	3.59918e-15
VC1539	1650858	1651724	+	-	866	hypothetical protein	20.3313	30.0686	159.987	119.353	2.46627	6.26829	4.27317e-27	1.25046e-25
VC1034	1100393	1101169	+	-	776	uridine phosphorylase	466.652	361.793	2210.91	2355.49	2.46219	10.371	1.70898e-38	1.03657e-36
VC0728	785364	784588	-	-	776	hypothetical protein	13.5542	18.4291	94.4503	77.9245	2.42302	5.63806	1.42523e-24	3.57486e-23
VC0281	287033	289234	+	-	2201	lysine decarboxylase, inducible	703.851	330.754	3099.51	2430.46	2.41791	10.7638	2.53227e-27	7.54255e-26
VCA0984	932920	934056	+	lldD	1136	L-lactate dehydrogenase	1.93632	0.969953	10.6016	5.91832	2.41643	3.02385	0.0025832	0.00654829
VCA1015	963699	965132	+	-	1433	Na+/H+ antiporter	3.87263	2.90986	24.0945	12.823	2.40797	3.72337	3.16047e-06	1.30325e-05
VC2352	2509708	2508452	-	-	1256	NupC family protein	353.378	297.776	1649.99	1798.18	2.40425	9.93657	4.89397e-61	9.07015e-59
VC0076	76635	76210	-	-	425	universal stress protein A	148.128	155.193	876.075	727.953	2.40191	8.89347	1.81931e-17	2.51835e-16
VC0910	969788	971224	+	-	1436	PTS system trehalose(maltose)-specific transporter subunits IIBC	280.766	243.458	1280.86	1478.59	2.39546	9.73103	9.45136e-56	1.57649e-53
VCA0747	691251	692894	+	glpA	1643	sn-glycerol-3-phosphate dehydrogenase subunit A	2.90448	3.87981	12.5291	23.6733	2.36977	3.89363	5.36181e-06	2.13194e-05
VC1276	1350777	1352132	+	-	1355	sensor histidine kinase	4.84079	2.90986	21.2031	19.7277	2.36508	3.71028	1.18118e-06	5.22601e-06
VC0652	697247	696234	-	-	1013	protease	39.6945	48.4977	184.082	264.352	2.34287	7.16118	8.78295e-07	3.97018e-06
VC0550	582646	584439	+	-	1793	oxaloacetate decarboxylase	14.5224	15.5193	78.0661	74.9654	2.33984	5.53595	2.17857e-21	3.99325e-20
VCA0130	144693	145577	+	-	884	D-ribose transporter subunit RbsB	2.90448	1.93991	17.348	7.89109	2.33042	3.26163	0.000193288	0.000603188
VC2383	2547605	2548465	+	-	860	LysR family transcriptional regulator	2.90448	0.969953	10.6016	9.86386	2.33037	3.28346	0.000913881	0.0025051
VCA0685	621501	622535	+	-	1034	iron(III) ABC transporter substrate-binding protein	0.968158	0.969953	8.67401	1.97277	2.33009	2.41691	0.0224831	0.0465284
VC1687	1821294	1820389	-	-	905	manganese-dependent inorganic pyrophosphatase	83.2616	74.6864	372.018	423.16	2.32979	7.87071	6.25571e-37	3.42116e-35
VC2007	2160544	2159327	-	-	1217	ROK family transcriptional regulator	41.6308	42.6779	207.212	216.019	2.32413	6.96215	1.17874e-47	1.40439e-45
VC1600	1714494	1713805	-	-	689	hypothetical protein	7.74527	10.6695	50.1165	42.4146	2.31554	4.825	2.61194e-13	2.30514e-12
VC2149	2302636	2302349	-	-	287	hypothetical protein	41.6308	86.3258	297.808	339.317	2.31377	7.74955	6.41487e-09	3.75439e-08
VCA0330	332490	332978	+	-	488	hypothetical protein	3.87263	1.93991	17.348	11.8366	2.28354	3.54574	7.01214e-05	0.000234864
VCA0141	157249	155195	-	-	2054	C4-dicarboxylate transport sensor protein	2.90448	1.93991	13.4929	10.8503	2.27439	3.30128	0.000326588	0.000974505
VC0207	214449	215897	+	murP	1448	PTS system N-acetylmuramic acid transporter subunits IIBC	3.87263	8.72958	34.696	26.6324	2.26372	4.50721	5.21267e-09	3.08324e-08
VCA0758	702952	702263	-	-	689	arginine transporter permease subunit ArtQ	2.90448	0.969953	12.5291	6.9047	2.26008	3.00648	0.00262695	0.00664406
VC0142	133965	134333	+	-	368	hypothetical protein	9.68158	20.369	53.9716	90.7475	2.25754	5.22566	4.03417e-10	2.64921e-09
VC0060	59356	59736	+	ccrB	380	camphor resistance protein CrcB	23.2358	38.7981	130.11	166.699	2.2537	6.49471	3.93387e-14	3.85982e-13
VC1539a	1651882	1652085	+	-	203	hypothetical protein	5.80895	12.6094	49.1527	38.4691	2.23688	4.99009	2.40619e-09	1.45946e-08
VCA0867	820262	819609	-	-	653	outer membrane protein W	11.6179	9.69953	50.1165	51.2921	2.23686	5.13265	6.63257e-14	6.30378e-13
VC1231	1305948	1305061	-	-	887	cytidine deaminase	189.759	161.982	838.487	817.714	2.23449	8.93643	2.22107e-63	4.35852e-61
VC1453	1564844	1564470	-	-	374	RstB1 protein	8.71343	10.6695	33.7322	58.1968	2.23072	4.67552	3.72501e-05	0.000129986
VC1082	1149033	1149398	+	-	365	response regulator	13.5542	11.6394	51.0803	66.0879	2.20467	5.06935	2.14605e-14	2.14348e-13
VCA0788	733402	732773	-	-	629	DnaJ-like protein	11.6179	10.6695	51.0803	51.2921	2.18721	4.88351	1.12658e-13	1.0382e-12
VCA0512	442416	442883	+	nrdG	467	anaerobic ribonucleotide reductase-activating protein	9.68158	6.78967	38.5511	36.4963	2.17156	4.86435	1.50399e-09	9.32583e-09
VC1436	1533393	1533229	-	-	164	FixS-like protein	43.5671	44.6178	188.901	209.114	2.17087	6.79417	1.72683e-23	3.97291e-22
VC0790	846274	845591	-	-	683	transcriptional regulator CitB	1.93632	4.84977	14.4567	16.7686	2.16182	3.43706	7.08259e-05	0.000236986
VC1189	1263812	1264234	+	-	422	hypothetical protein	100.688	86.3258	406.715	429.078	2.15842	7.82405	1.03165e-28	3.34135e-27
VC2013	2168149	2166647	-	-	1502	PTS system glucose-specific transporter subunits IIBC	422.117	369.552	1413.86	2103.96	2.15123	9.96235	5.65077e-31	2.11809e-29
VCA0656	592599	591628	-	-	971	aminoimidazole riboside kinase	3.87263	5.81972	26.022	17.755	2.15091	4.13232	2.0904e-06	8.76075e-06
VC2174	2320282	2318621	-	ushA	1661	bifunctional UDP-sugar hydrolase/5'-nucleotidase	75.5164	63.047	291.061	324.521	2.14909	7.54486	2.55269e-34	1.23417e-32
VC1710	1845265	1842809	-	-	2456	hypothetical protein	6.77711	4.84977	30.8409	20.7141	2.12863	4.07894	2.84814e-07	1.37901e-06
VC2070	2227229	2226756	-	-	473	phosphohistidine phosphatase	50.3442	44.6178	235.162	179.522	2.12465	7.05738	1.79152e-29	6.0369e-28
VC1066	1132405	1133148	+	-	743	hypothetical protein	13.5542	17.4592	68.4283	67.0743	2.11901	5.38531	4.92205e-17	6.59436e-16
VC2696	2863683	2863198	-	fxsA	485	FxsA protein	26.1403	44.6178	154.205	153.876	2.1188	6.5607	4.23598e-21	7.47683e-20
VC1784	1933231	1935654	+	-	2423	neuraminidase	2.90448	3.87981	20.2393	9.86386	2.11633	3.51528	0.000119606	0.000386634
VC0913	974049	975107	+	-	1058	hypothetical protein	32.9174	32.9784	133.965	151.904	2.11201	6.32847	1.01753e-33	4.58714e-32
VCA0105	115142	115426	+	-	284	hypothetical protein	3.87263	3.87981	13.4929	20.7141	2.10375	3.56378	4.23331e-05	0.000146649
VCA0283	302926	304149	+	-	1223	hypothetical protein	11.6179	17.4592	61.6818	63.1287	2.09267	5.09288	9.61178e-15	9.92721e-14
VCA0609	546331	546513	+	-	182	hypothetical protein	30.9811	36.8582	150.349	139.08	2.08922	6.71828	8.52598e-10	5.40735e-09
VCA0919	871322	871624	+	-	302	hypothetical protein	210.09	225.999	916.553	915.367	2.07006	9.04449	2.03758e-30	7.38843e-29
VC0287	296367	296882	+	-	515	thermoresistant gluconokinase	2.90448	3.87981	8.67401	20.7141	2.06986	3.38766	0.000250346	0.000766901
VCA0903	858137	857004	-	-	1133	hypothetical protein	4.84079	1.93991	12.5291	16.7686	2.06945	3.42719	0.00019239	0.000600948
VC1238	1312560	1313345	+	cobS	785	cobalamin synthase	19.3632	20.369	86.7401	78.9109	2.0539	5.73535	9.12191e-20	1.47008e-18
VC2416	2588859	2590763	+	-	1904	2`,3`-cyclic-nucleotide 2`-phosphodiesterase	18.395	18.4291	76.1385	76.9381	2.04825	5.67926	2.66016e-18	3.92668e-17
VC1596	1709275	1708211	-	-	1064	galactose-1-phosphate uridylyltransferase	7.74527	4.84977	26.9858	25.646	2.04228	4.28022	4.56516e-07	2.14801e-06
VC2009	2163645	2162476	-	-	1169	hypothetical protein	5.80895	6.78967	30.8409	21.7005	2.04227	4.17137	4.56516e-07	2.14801e-06
VC1239	1313354	1313893	+	cobU	539	adenosylcobinamide kinase	19.3632	18.4291	79.0298	76.9381	2.03827	5.74061	1.62752e-18	2.44568e-17
VCA0025	30484	31872	+	-	1388	NadC family protein	10.6497	5.81972	37.5874	30.578	2.03457	4.5203	8.66432e-09	5.00072e-08
VC1286	1361218	1362240	+	-	1022	LacI family transcription regulator	18.395	20.369	78.0661	79.8973	2.01988	5.54177	1.59515e-18	2.40789e-17
VC1820	1961098	1961538	+	-	440	PTS system fructose-specific transporter subunit IIA	0.968158	10.6695	37.5874	9.86386	2.00806	4.19999	0.00503707	0.0120629
VCA0743	687762	688013	+	-	251	hypothetical protein	39.6945	48.4977	177.335	177.55	2.00573	6.74971	7.0737e-20	1.16821e-18
VCA0281	300467	301624	+	-	1157	integrase	24.204	25.2188	106.979	91.7339	2.0032	5.98321	1.97978e-20	3.36967e-19
VC1696	1830468	1830701	+	-	233	DNA-binding protein	63.8985	53.3474	252.51	217.991	2.00265	7.34916	7.61131e-20	1.23542e-18
VC2714	2889173	2888451	-	ompR	722	osmolarity response regulator	30.9811	36.8582	126.255	144.999	1.99521	6.28205	3.52947e-17	4.7782e-16
VCA1105	1062166	1061510	-	-	656	DNA-binding response regulator	5.80895	7.75963	30.8409	23.6733	1.98954	4.18519	4.40341e-07	2.08366e-06
VCA0619	554224	554592	+	-	368	hypothetical protein	17.4269	9.69953	59.7543	48.3329	1.98567	5.05007	1.6424e-10	1.13438e-09
VC0130	123772	126261	+	-	2489	GGDEF family protein	12.5861	13.5793	51.0803	53.2649	1.98535	5.09113	1.97789e-12	1.64545e-11
VC1781	1930173	1930895	+	-	722	N-acetylmannosamine-6-phosphate 2-epimerase	25.1721	26.1887	130.11	71.0198	1.96527	5.76335	9.57971e-08	4.89401e-07
VCA0382a	363919	364266	+	-	347	membrane protein	0	5.81972	11.5653	11.8366	1.96459	3.15563	0.00143689	0.00381343
VCA0682	617798	618424	+	-	626	transcriptional regulator UhpA	2.90448	1.93991	12.5291	6.9047	1.95602	3.22458	0.00408907	0.0100155
VCA1012	962579	962112	-	-	467	hypothetical protein	12.5861	11.6394	49.1527	45.3738	1.95411	5.07705	3.55803e-11	2.67333e-10
VCA0270	288819	289988	+	-	1169	D-alanyl-D-alanine carboxypeptidase	16.4587	12.6094	52.044	61.156	1.95094	5.08277	4.31788e-13	3.72208e-12
VC2326	2478318	2478626	+	-	308	hypothetical protein	127.797	122.214	434.664	532.649	1.95073	8.29022	1.35444e-22	2.77203e-21
VCA0544	481748	480084	-	-	1664	hypothetical protein	16.4587	18.4291	65.5369	70.0334	1.95034	5.46429	2.02362e-15	2.22799e-14
VC2275	2429904	2429515	-	-	389	DNA-binding transcriptional regulator Crl	21.2995	16.4892	67.4645	78.9109	1.94537	5.44583	3.19844e-16	3.86594e-15
VCA0681	617639	616344	-	-	1295	hypothetical protein	1.93632	1.93991	7.71023	7.89109	1.94333	2.61872	0.0118395	0.0261393
VC0089	86574	87575	+	-	1001	cytochrome c551 peroxidase	1.93632	1.93991	9.63778	5.91832	1.94333	2.83544	0.0118395	0.0261393
VC0654	699642	700169	+	-	527	hypothetical protein	39.6945	56.2573	169.625	198.264	1.93611	6.86721	2.782e-09	1.67826e-08
VC1083	1149395	1149979	+	-	584	hypothetical protein	2.90448	4.84977	14.4567	15.7822	1.92998	3.76512	0.000296104	0.000892325
VCA0986	937950	937117	-	-	833	hypothetical protein	4.84079	2.90986	16.3842	13.8094	1.92997	3.80097	0.000296104	0.000892325
VC1727	1866550	1865333	-	glgC	1217	glucose-1-phosphate adenylyltransferase	36.79	36.8582	114.69	166.699	1.92935	6.44694	1.57984e-14	1.59707e-13
VCA0702	642655	643803	+	-	1148	iron-containing alcohol dehydrogenase	17.4269	24.2488	79.0298	78.9109	1.91617	5.72581	2.32018e-17	3.18524e-16
VCA1068	1018428	1017946	-	-	482	AsnC family transcriptional regulator	15.4905	9.69953	44.3338	51.2921	1.91285	4.97535	5.37757e-11	3.91331e-10
VC1823	1965110	1965409	+	-	299	PTS system fructose-specific transporter subunit IIB	62.9303	63.047	250.582	219.964	1.89949	7.33506	7.3863e-23	1.54004e-21
VC1605	1719693	1718077	-	-	1616	sensor kinase citA	3.87263	4.84977	17.348	15.7822	1.89718	3.65006	0.000171546	0.000540393
VC0552	585702	586652	+	-	950	quinone oxidoreductase	54.2169	56.2573	179.263	231.801	1.89262	6.8515	3.2705e-21	5.89751e-20
VCA0695	634750	634079	-	-	671	hypothetical protein	2.90448	1.93991	9.63778	8.87748	1.88296	2.93959	0.00662734	0.015515
VC2738	2910015	2911643	+	-	1628	phosphoenolpyruvate carboxykinase	139.415	122.214	524.295	436.969	1.87662	8.19984	2.18431e-23	4.92356e-22
VC2302	2456836	2456252	-	-	584	RNA polymerase sigma factor	29.0448	37.8282	112.762	133.162	1.87421	6.13532	3.32444e-19	5.1583e-18
VC1865	2005135	2006688	+	-	1553	hypothetical protein	111.338	123.184	399.968	459.656	1.87285	8.33824	8.64857e-08	4.46619e-07
VC2241	2395220	2394897	-	-	323	cytochrome c554	37.7582	42.6779	170.589	124.285	1.87257	6.58142	1.38376e-21	2.57889e-20
VC0995	1061324	1062895	+	-	1571	PTS system N-acetylglucosamine-specific transporter subunit IIABC	54.2169	55.2873	181.19	218.978	1.86647	6.87026	2.34314e-27	7.05571e-26
VCA0621	556524	555529	-	-	995	SorC family transcriptional regulator	3.87263	2.90986	9.63778	15.7822	1.86483	3.29768	0.0013249	0.0035359
VCA0759	703685	702954	-	-	731	arginine ABC transporter substrate-binding protein	3.87263	2.90986	15.4205	9.86386	1.86482	3.38727	0.0013249	0.0035359
VC0392	414609	415727	+	-	1118	class V aminotransferase	12.5861	16.4892	53.0078	53.2649	1.86133	5.17008	1.06947e-11	8.31642e-11
VC2656	2826752	2828560	+	-	1808	fumarate reductase flavoprotein subunit	526.678	311.355	1480.36	1538.76	1.84869	9.89776	2.84412e-22	5.54854e-21
VCA0137	152691	151333	-	glpT	1358	sn-glycerol-3-phosphate transporter	4.84079	5.81972	19.2756	19.7277	1.84774	4.30794	0.000362658	0.00107106
VCA0358	349076	349501	+	-	425	hypothetical protein	2.90448	2.90986	12.5291	8.87748	1.8404	3.13962	0.00373145	0.00922083
VCA0632	569275	568826	-	-	449	MutT/nudix family protein	3.87263	3.87981	13.4929	14.7958	1.83455	3.42376	0.000757223	0.00211036
VC1115	1184923	1185639	+	bioD	716	dithiobiotin synthetase	28.0766	53.3474	148.422	140.067	1.82209	6.86544	1.53393e-06	6.66301e-06
VCA0644	578595	580298	+	-	1703	NADH oxidase	15.4905	10.6695	54.9354	37.4827	1.81258	5.08683	1.21673e-06	5.36906e-06
VC1277	1352113	1352763	+	-	650	LuxR family transcriptional regulator	3.87263	2.90986	14.4567	9.86386	1.80878	3.27972	0.00211124	0.00544288
VCA0536	474038	473172	-	-	866	hypothetical protein	29.0448	29.0986	104.088	99.625	1.80492	6.10818	2.3175e-20	3.92445e-19
VCA0522	454734	456794	+	-	2060	sensor histidine kinase/response regulator LuxN	14.5224	11.6394	52.044	39.4555	1.79893	4.89369	7.56919e-10	4.84661e-09
VCA0540	478056	476605	-	-	1451	formate transporter 1	181.046	168.772	553.209	660.879	1.7943	8.40293	6.28416e-22	1.21179e-20
VC0872	936865	936662	-	-	203	hypothetical protein	57.1213	78.5662	182.154	286.052	1.78465	6.89362	1.1331e-09	7.05225e-09
VCA0019	22511	23398	+	-	887	hypothetical protein	3.87263	1.93991	7.71023	12.823	1.77406	2.8742	0.00594181	0.0140282
VC1598	1711301	1712125	+	-	824	ABC transporter substrate-binding protein-like protein	3.87263	1.93991	10.6016	9.86386	1.77406	3.26156	0.00594181	0.0140282
VC0899	958635	957262	-	-	1373	hypothetical protein	37.7582	33.9484	104.088	141.053	1.76952	6.40119	2.31525e-07	1.14087e-06
VC2033	2190302	2187618	-	-	2684	bifunctional acetaldehyde-CoA/alcohol dehydrogenase	889.738	780.812	2499.08	3143.61	1.75589	10.9612	8.29959e-09	4.80685e-08
VC1433	1531586	1530639	-	-	947	universal stress protein UspE	59.0577	71.7765	215.886	225.882	1.75365	7.17801	2.56235e-14	2.54876e-13
VC0911	971304	972992	+	-	1688	trehalose-6-phosphate hydrolase	192.664	162.952	566.702	616.491	1.73341	8.6761	6.74053e-33	2.84638e-31
VC2337	2486484	2487491	+	-	1007	LacI family transcription regulator	30.0129	19.3991	88.6676	75.9518	1.73223	6.04247	9.64456e-16	1.1133e-14
VC0691	739768	738656	-	anmK	1112	anhydro-N-acetylmuramic acid kinase	41.6308	43.6479	135.893	147.958	1.73147	6.36036	3.48479e-23	7.64819e-22
VCA0216	233907	234173	+	-	266	hypothetical protein	14.5224	10.6695	36.6236	47.3465	1.72612	4.57102	1.36607e-05	5.16104e-05
VC0288	296879	298675	+	-	1796	phosphogluconate dehydratase	2.90448	1.93991	6.74645	9.86386	1.72469	2.84535	0.0169317	0.035772
VC1206	1282576	1281866	-	-	710	histidine utilization repressor	3.87263	0.969953	8.67401	7.89109	1.72469	2.82551	0.0169317	0.035772
VCA0983	931049	932797	+	-	1748	L-lactate permease	1.93632	2.90986	8.67401	7.89109	1.72469	2.98461	0.0169317	0.035772
VCA0464	412827	413204	+	-	377	hypothetical protein	3.87263	0.969953	10.6016	5.91832	1.72468	2.79549	0.0169317	0.035772
VCA0142	157539	158891	+	-	1352	C4-dicarboxylate transport transcriptional regulator	11.6179	13.5793	44.3338	38.4691	1.70807	4.82392	1.7783e-08	9.87091e-08
VCA1041	991281	992984	+	-	1703	phosphomannomutase	66.8029	53.3474	212.995	179.522	1.70646	7.10863	7.4042e-22	1.41956e-20
VCA0875	829259	827934	-	-	1325	D-serine dehydratase	3.87263	1.93991	8.67401	10.8503	1.70452	3.03235	0.00937896	0.0211407
VC2702	2873971	2874600	+	-	629	LuxR family transcriptional regulator	31.9492	18.4291	100.233	64.1151	1.70305	6.023	8.72985e-12	6.86858e-11
VC1599	1712741	1713802	+	-	1061	GGDEF family protein	10.6497	7.75963	29.8771	30.578	1.70189	4.44849	1.81672e-06	7.71068e-06
VC2470	2652245	2651883	-	-	362	hypothetical protein	21.2995	12.6094	60.718	48.3329	1.67972	5.23419	1.4761e-10	1.02803e-09
VC0023	20943	21200	+	-	257	NADH dehydrogenase subunit II-like protein	1.93632	5.81972	17.348	7.89109	1.67842	3.65544	0.00294745	0.0074153
VC1050	1120189	1121295	+	-	1106	response regulator	12.5861	12.6094	40.4787	40.4418	1.67383	4.70359	4.18756e-08	2.23515e-07
VC0492	526789	525623	-	-	1166	hypothetical protein	27.1084	27.1587	92.5227	80.8837	1.67243	5.78243	1.33755e-13	1.22922e-12
VC0651	696222	695344	-	-	878	hypothetical protein	18.395	22.3089	56.8629	72.9926	1.66751	5.73381	0.000858723	0.00236752
VC1062	1130089	1130547	+	-	458	AsnC family transcriptional regulator	17.4269	24.2488	48.1889	84.8292	1.66695	5.33299	4.22248e-07	2.00965e-06
VC2741	2915191	2914757	-	-	434	D-tyrosyl-tRNA(Tyr) deacylase	91.0069	76.6263	261.184	271.256	1.66568	7.29759	9.32215e-25	2.37395e-23
VC0026	23008	22028	-	-	980	zinc-binding alcohol dehydrogenase	44.5353	34.9183	106.979	144.999	1.66061	6.42084	2.52417e-15	2.76086e-14
VC2699	2866537	2867844	+	-	1307	anaerobic C4-dicarboxylate transporter	217.836	182.351	547.426	713.157	1.65461	8.77478	4.70942e-11	3.46813e-10
VCA0092	101295	100666	-	-	629	hypothetical protein	16.4587	17.4592	46.2614	61.156	1.65381	5.11536	3.43299e-10	2.27683e-09
VC1207	1283640	1282693	-	-	947	hypothetical protein	12.5861	16.4892	48.1889	43.401	1.64826	4.91373	7.50993e-09	4.37992e-08
VC2264	2420283	2420696	+	-	413	hypothetical protein	14.5224	8.72958	27.9496	45.3738	1.64267	4.68329	4.98851e-07	2.32426e-06
VC2301	2456255	2455575	-	-	680	transcriptional activator	17.4269	19.3991	56.8629	58.1968	1.63702	5.39463	1.05954e-10	7.58505e-10
VC0695	743534	744607	+	-	1073	phospho-2-dehydro-3-deoxyheptonate aldolase	254.626	216.3	558.992	906.489	1.63702	8.73824	3.00815e-14	2.9778e-13
VCA0191	207097	208581	+	-	1484	hypothetical protein	30.0129	33.9484	103.124	95.6795	1.63307	5.9955	1.83528e-17	2.52996e-16
VCA0519	449421	450401	+	-	980	DNA-binding transcriptional regulator FruR	47.4398	48.4977	145.531	151.904	1.62962	6.64447	2.12311e-24	5.13238e-23
VC2349	2506983	2505637	-	deoA	1346	thymidine phosphorylase	76.4845	53.3474	189.864	211.087	1.62454	7.07807	1.55279e-15	1.74414e-14
VC0303	311277	314720	+	-	3443	sensor histidine kinase	3.87263	3.87981	12.5291	11.8366	1.62239	3.44325	0.00456853	0.0110733
VC2240	2394520	2393996	-	-	524	decarboxylase	3.87263	6.78967	11.5653	21.7005	1.61481	3.52444	0.000829814	0.00229541
VCA0941	892283	892771	+	-	488	acyl-CoA thioester hydrolase	22.2676	17.4592	51.0803	71.0198	1.61205	5.02996	1.35317e-08	7.58684e-08
VC0140	133760	133431	-	-	329	hypothetical protein	6.77711	6.78967	21.2031	20.7141	1.61039	4.21194	0.000155599	0.000493891
VC1343	1431040	1429934	-	-	1106	M20A family peptidase	127.797	100.875	345.996	352.14	1.60907	8.00411	1.92543e-24	4.72296e-23
VC1041	1109436	1109903	+	-	467	phosphotyrosine protein phosphatase	7.74527	9.69953	28.9134	24.6597	1.60675	4.33995	1.72213e-05	6.39046e-05
VC1914	2063525	2063247	-	ihfB	278	integration host factor subunit beta	142.319	173.622	558.028	404.418	1.60673	8.41198	5.34419e-18	7.71784e-17
VC1046	1114895	1116202	+	fadI	1307	3-ketoacyl-CoA thiolase	10.6497	8.72958	31.8047	27.6188	1.60546	4.42399	5.78289e-06	2.2939e-05
VC2435	2610318	2609692	-	-	626	MutT/nudix family protein	191.695	209.51	600.434	610.573	1.59321	8.59965	1.78727e-23	4.0838e-22
VC1595	1708202	1706985	-	-	1217	galactokinase	7.74527	8.72958	26.022	23.6733	1.57962	4.26197	4.52177e-05	0.000155994
VCA0969	916070	916918	+	-	848	pirin	8.71343	7.75963	32.7685	16.7686	1.57809	4.35058	0.00027152	0.000826451
VC2378	2543736	2544170	+	-	434	hypothetical protein	39.6945	28.1286	104.088	98.6386	1.57647	6.18856	5.88541e-17	7.8222e-16
VC2145	2301252	2300344	-	-	908	TyrA protein	134.574	136.763	378.765	431.051	1.57643	8.02841	3.23284e-20	5.36555e-19
VC0068	69233	68250	-	-	983	LysR family transcriptional regulator	6.77711	5.81972	16.3842	21.7005	1.57535	3.85029	0.000413196	0.00121103
VC1831	1973701	1971491	-	-	2210	sensor histidine kinase	4.84079	4.84977	15.4205	13.8094	1.56992	3.44315	0.0022331	0.00572167
VCA0391	369360	369713	+	-	353	killer protein	47.4398	49.4676	123.364	164.727	1.56895	6.42216	3.9471e-08	2.11357e-07
VC1065	1132354	1132052	-	-	302	methylated-DNA--protein-cysteine methyltransferase-like protein	3.87263	4.84977	16.3842	9.86386	1.56732	3.593	0.00394986	0.00969589
VCA0760	704487	703759	-	artP	728	arginine transporter ATP-binding subunit	2.90448	3.87981	13.4929	6.9047	1.55995	3.29759	0.0125729	0.0275503
VCA0561	499272	499646	+	-	374	hypothetical protein	24.204	24.2488	73.2472	70.0334	1.55977	5.62181	8.90745e-12	6.99182e-11
VC0697	746245	745814	-	-	431	hypothetical protein	26.1403	21.339	78.0661	62.1423	1.55902	5.69936	9.59253e-12	7.47679e-11
VC1298	1379173	1377542	-	-	1631	methyl-accepting chemotaxis protein	2.90448	2.90986	9.63778	7.89109	1.55448	3.13948	0.022698	0.0467698
VCA0904	859508	858156	-	-	1352	permease	2.90448	2.90986	9.63778	7.89109	1.55448	3.05372	0.022698	0.0467698
VCA0364	352409	352675	+	-	266	hypothetical protein	4.84079	0.969953	11.5653	5.91832	1.55448	3.17102	0.022698	0.0467698
VC1355	1446242	1446526	+	-	284	acylphosphatase	7.74527	7.75963	20.2393	25.646	1.54947	4.02182	0.00220627	0.00565727
VC2621	2793067	2790458	-	-	2609	extracellular nuclease-like protein	5.80895	6.78967	17.348	19.7277	1.53811	3.8306	0.000626169	0.00177025
VCA0248	268327	269394	+	-	1067	L-ascorbate 6-phosphate lactonase	3.87263	6.78967	15.4205	15.7822	1.52799	3.48455	0.00192507	0.00498219
VCA0806	751400	750927	-	-	473	hypothetical protein	26.1403	35.8883	103.124	75.9518	1.52737	6.02111	8.137e-10	5.18035e-09
VCA0955	904651	904127	-	-	524	MarR family transcriptional regulator	9.68158	7.75963	24.0945	26.6324	1.52621	4.14584	5.93941e-05	0.000200749
VCA0533	471368	471604	+	-	236	Tata protein	40.6627	47.5277	111.798	141.053	1.51635	6.25123	1.85969e-10	1.27653e-09
VC0144	135210	135839	+	-	629	hypothetical protein	39.6945	44.6178	111.798	129.217	1.51164	6.40955	1.78026e-17	2.47456e-16
VCA0859	808977	808054	-	-	923	aldo/keto reductase	50.3442	52.3775	145.531	146.972	1.50744	6.73192	8.70878e-22	1.65071e-20
VCA0982	930897	929998	-	-	899	LysR family transcriptional regulator	3.87263	3.87981	11.5653	10.8503	1.50334	3.22439	0.0107052	0.023872
VC1668	1800326	1799619	-	-	707	pseudouridine synthase	11.6179	11.6394	33.7322	32.5508	1.50153	4.58765	5.06317e-06	2.02284e-05
VC2203	2349043	2349810	+	flgA	767	flagellar basal body P-ring biosynthesis protein FlgA	30.0129	23.2789	71.3196	79.8973	1.49928	5.61275	3.70193e-12	2.99748e-11
VCA1024	972062	971811	-	-	251	hypothetical protein	10.6497	6.78967	22.1669	27.6188	1.49892	4.06448	0.000528854	0.00151569
VCA0654	588792	589784	+	-	992	sucrose operon repressor ScrR	20.3313	17.4592	48.1889	59.1832	1.49874	5.21867	5.37841e-09	3.17564e-08
VC1782	1930883	1931746	+	-	863	N-acetylmannosamine kinase	23.2358	27.1587	85.7763	56.224	1.49132	5.46781	7.25435e-06	2.82716e-05
VC1347	1434725	1435372	+	-	647	glutathione S-transferase	11.6179	7.75963	25.0582	29.5916	1.48261	4.34874	4.44436e-05	0.000153641
VCA0633	569665	569315	-	-	350	membrane protein GlpM	5.80895	4.84977	13.4929	16.7686	1.48255	3.71526	0.00290246	0.00730763
VC1301	1382735	1381482	-	-	1253	serine transporter	156.842	141.613	380.693	450.779	1.47724	8.41454	1.44957e-10	1.01166e-09
VCA0807	751488	752324	+	-	836	ABC transporter substrate-binding protein	6.77711	6.78967	20.2393	17.755	1.47038	4.27826	0.000808969	0.00224146
VCA1045	994881	996830	+	-	1949	PTS system mannitol-specific transporter subunit IIABC	12.5861	12.6094	33.7322	36.4963	1.46938	4.77599	3.79326e-06	1.54509e-05
VC1197	1270128	1269433	-	-	695	hypothetical protein	13.5542	19.3991	47.2251	44.3874	1.46905	5.15287	2.48972e-07	1.21963e-06
VC1776	1927092	1926196	-	-	896	N-acetylneuraminate lyase	5.80895	7.75963	25.0582	12.823	1.46862	3.93721	0.00342813	0.00849647
VCA0998	953506	952463	-	-	1043	Oye family NADH-dependent flavin oxidoreductase	22.2676	25.2188	80.9574	50.3057	1.46356	5.51414	2.04289e-05	7.47267e-05
VC0671	717080	717661	+	-	581	dinucleoside polyphosphate hydrolase	165.555	162.952	455.867	449.792	1.46238	8.14805	7.53562e-22	1.4365e-20
VC1613	1727761	1727537	-	-	224	hypothetical protein	15.4905	10.6695	41.4425	30.578	1.45482	4.74093	3.27412e-06	1.34679e-05
VC0049	47193	47669	+	-	476	hypothetical protein	220.74	217.27	480.925	714.144	1.44736	8.46392	1.01189e-08	5.81009e-08
VCA0292	311034	311300	+	-	266	hypothetical protein	5.80895	1.93991	14.4567	6.9047	1.4399	3.17485	0.0161661	0.0344822
VC0923	986166	986597	+	-	431	serine acetyltransferase-like protein	46.4716	32.0085	65.5369	146.972	1.43291	6.11477	2.10188e-05	7.68004e-05
VC0534	564732	565739	+	-	1007	RNA polymerase sigma-38 factor	26.1403	20.369	64.5732	61.156	1.43028	5.50468	1.01457e-09	6.35009e-09
VC1824	1965418	1966197	+	-	779	PTS system nitrogen regulatory subunit IIA	17.4269	16.4892	52.044	39.4555	1.42757	5.31553	2.13103e-07	1.05425e-06
VC1702	1834104	1834400	+	-	296	hypothetical protein	92.9432	90.2057	226.488	262.379	1.41467	7.37678	2.37735e-19	3.7234e-18
VC0438	468450	469319	+	-	869	hypothetical protein	76.4845	74.6864	177.335	225.882	1.41275	7.08236	1.08964e-19	1.73925e-18
VC0151	142466	141066	-	-	1400	soluble pyridine nucleotide transhydrogenase	7.74527	9.69953	25.0582	21.7005	1.4113	4.26337	0.000290557	0.000877193
VC1132	1201260	1202174	+	hisG	914	ATP phosphoribosyltransferase	11.6179	16.4892	35.6598	39.4555	1.4098	4.69826	3.55945e-06	1.45519e-05
VCA0264	282113	280935	-	-	1178	transcriptional regulator	6.77711	9.69953	23.1307	20.7141	1.39998	4.00214	0.000502274	0.00144947
VCA0249	270027	269494	-	-	533	cytochrome b561	22.2676	14.5493	64.5732	32.5508	1.39634	5.10696	2.32222e-05	8.41144e-05
VC2689	2857778	2856783	-	pfkA	995	6-phosphofructokinase	553.787	524.745	1187.38	1651.21	1.39577	9.85041	1.23576e-14	1.26457e-13
VC2350	2507850	2507071	-	-	779	deoxyribose-phosphate aldolase	194.6	193.021	504.056	513.907	1.39237	8.48085	5.63244e-23	1.18923e-21
VC2036	2192769	2191657	-	-	1112	aspartate-semialdehyde dehydrogenase	127.797	132.884	292.989	389.623	1.38756	7.73996	4.45043e-12	3.56035e-11
VCA0975	924158	921798	-	-	2360	ATP-dependent protease LA-like protein	58.0895	58.1972	141.675	161.767	1.38119	6.59625	2.6976e-15	2.94091e-14
VC1892	2040380	2039841	-	-	539	hypothetical protein	50.3442	60.1371	131.074	156.835	1.37929	6.53708	2.45203e-11	1.85909e-10
VC1346	1433709	1434728	+	-	1019	hypothetical protein	6.77711	5.81972	17.348	15.7822	1.37875	3.73122	0.00310572	0.00778039
VC0693	741606	740893	-	-	713	two-component response-regulatory protein YehT	15.4905	15.5193	33.7322	47.3465	1.37721	4.79143	6.04265e-06	2.38559e-05
VC1538	1650335	1649994	-	-	341	hypothetical protein	30.0129	38.7981	95.4141	82.8565	1.37124	5.97907	2.50369e-10	1.68422e-09
VC1302	1383648	1383034	-	-	614	MutT/nudix family protein	9.68158	13.5793	38.5511	21.7005	1.36876	4.46751	5.18186e-05	0.000177481
VC0015a	13876	14367	+	-	491	hypothetical protein	5.80895	3.87981	9.63778	15.7822	1.3653	3.43676	0.0113692	0.0252347
VCA0970	917370	917056	-	-	314	hypothetical protein	49.3761	49.4676	117.581	137.108	1.36252	6.37751	4.00147e-13	3.46725e-12
VCA0483	422784	423452	+	-	668	hypothetical protein	10.6497	9.69953	28.9134	23.6733	1.36084	4.00449	0.000178872	0.000561353
VCA1029	977379	979349	+	-	1970	glycogen operon protein GlgX	28.0766	29.0986	69.3921	77.9245	1.36078	5.66172	1.94744e-10	1.33401e-09
VC0723	778909	776804	-	-	2105	polyphosphate kinase	6.77711	8.72958	19.2756	20.7141	1.35261	3.91204	0.00127406	0.00341662
VC2323	2477177	2476209	-	-	968	hypothetical protein	17.4269	18.4291	40.4787	51.2921	1.34797	4.73951	7.01324e-07	3.20935e-06
VC1602	1716530	1715544	-	-	986	chemotaxis protein CheV	55.185	74.6864	165.77	164.727	1.3461	6.8235	8.15258e-15	8.55251e-14
VC0449	480919	479294	-	-	1625	methyl-accepting chemotaxis protein	11.6179	11.6394	26.022	33.5371	1.34542	4.60804	7.53144e-05	0.000250747
VC0330	349314	348820	-	-	494	anti-RNA polymerase sigma 70 factor	41.6308	40.738	110.835	98.6386	1.34442	6.20289	4.53993e-08	2.40782e-07
VCA0051	59667	58144	-	-	1523	hypothetical protein	31.9492	35.8883	88.6676	83.8428	1.34394	5.96021	8.39357e-12	6.61961e-11
VCA0410	380380	380742	+	-	362	hypothetical protein	3.87263	4.84977	10.6016	11.8366	1.33829	2.86466	0.0201134	0.0420679
VC2423	2597151	2597654	+	-	503	fimbrial protein	5.80895	2.90986	11.5653	10.8503	1.33829	3.48113	0.0201134	0.0420679
VC1558	1670628	1669192	-	-	1436	6-phospho-beta-glucosidase	70.6756	79.5362	192.756	186.427	1.33467	7.0008	8.85494e-15	9.20252e-14
VCA0395	370629	371468	+	-	839	hypothetical protein	20.3313	13.5793	46.2614	39.4555	1.33268	4.91825	2.00852e-06	8.44945e-06
VC1522	1638169	1636715	-	-	1454	Fis family transcriptional regulator	17.4269	18.4291	44.3338	46.3602	1.33258	5.03982	1.01135e-06	4.54088e-06
VC0993	1059716	1058502	-	-	1214	N-acetylglucosamine repressor	46.4716	48.4977	106.979	132.176	1.32848	6.40409	1.07746e-15	1.23096e-14
VC1968	2120575	2120030	-	-	545	transcriptional regulator	39.6945	42.6779	103.124	103.571	1.32473	6.05817	3.83634e-12	3.09879e-11
VC2685	2854186	2855073	+	metF	887	5,10-methylenetetrahydrofolate reductase	13.5542	11.6394	30.8409	32.5508	1.32236	4.73187	5.42005e-05	0.000184692
VC2366	2523825	2523337	-	-	488	ribonuclease activity regulator protein RraA	10.6497	10.6695	25.0582	28.6052	1.32086	4.37752	0.00021996	0.000681958
VC1811	1954129	1953656	-	-	473	hypothetical protein	22.2676	27.1587	63.6094	60.1696	1.32076	5.38731	1.23598e-08	7.00037e-08
VCA0697	635108	637036	+	-	1928	sensory box/GGDEF family protein	5.80895	5.81972	17.348	11.8366	1.31277	3.72065	0.00794991	0.0182525
VC2439	2617736	2616435	-	-	1301	methyl-accepting chemotaxis protein	44.5353	43.6479	106.979	112.448	1.31241	6.36199	1.67914e-13	1.50987e-12
VC1118	1187230	1187658	+	-	428	transcriptional regulator	6.77711	2.90986	13.4929	10.8503	1.30926	3.49978	0.0167234	0.0354692
VC2642	2815138	2813924	-	-	1214	argininosuccinate synthase	10.6497	11.6394	29.8771	25.646	1.30873	4.44811	0.000185949	0.000582465
VC2345	2502791	2501805	-	serB	986	phosphoserine phosphatase	53.2487	53.3474	121.436	143.026	1.30823	6.4136	4.43631e-11	3.28149e-10
VC1349	1436615	1440610	+	-	3995	sensory box sensor histidine kinase/response regulator	7.74527	6.78967	15.4205	20.7141	1.29709	3.88384	0.00320578	0.00799887
VC1828	1971155	1970703	-	-	452	hypothetical protein	8.71343	5.81972	19.2756	16.7686	1.29708	3.9779	0.00320578	0.00799887
VC1973	2125213	2124347	-	-	866	naphthoate synthase	69.7074	66.9268	150.349	185.441	1.29538	7.11107	1.98908e-06	8.38885e-06
VC2130	2284628	2283309	-	fliI	1319	flagellum-specific ATP synthase	53.2487	48.4977	121.436	128.23	1.29248	6.45729	1.05578e-15	1.21034e-14
VC0432	462243	463178	+	-	935	malate dehydrogenase	101.657	114.454	272.749	255.474	1.28864	7.52678	1.951e-14	1.95452e-13
VC0998	1064978	1069843	+	-	4865	hypothetical protein	30.0129	32.0085	79.0298	72.0062	1.28155	5.75889	7.59592e-10	4.85441e-09
VC2658	2829321	2829704	+	-	383	fumarate reductase subunit C	417.276	215.33	743.073	794.041	1.28046	9.04187	1.64167e-06	7.05748e-06
VCA0042	50831	50073	-	-	758	hypothetical protein	20.3313	23.2789	56.8629	49.3193	1.28035	5.18809	2.76128e-07	1.3389e-06
VC2672	2840128	2839613	-	-	515	ribonuclease activity regulator protein RraA	390.168	398.651	1011.97	903.53	1.2798	9.31664	2.78606e-18	4.0944e-17
VC1237	1311451	1312560	+	cobT	1109	nicotinate-nucleotide--dimethylbenzimidazole phosphoribosyltransferase	26.1403	28.1286	73.2472	58.1968	1.27414	5.75986	6.48135e-08	3.39965e-07
VC1244	1315915	1316922	+	-	1007	vtamin B12-transporter permease	21.2995	21.339	50.1165	53.2649	1.27243	5.26801	4.62949e-07	2.17215e-06
VC1867	2009366	2010394	+	-	1028	hypothetical protein	59.0577	52.3775	145.531	123.298	1.26993	6.57568	2.20284e-16	2.71169e-15
VCA0439	395245	396249	+	-	1004	microcin immunity protein MccF	4.84079	6.78967	16.3842	11.8366	1.26428	3.75486	0.011552	0.0256063
VC2484	2665968	2664163	-	-	1805	long-chain-fatty-acid--CoA ligase	78.4208	73.7164	182.154	183.468	1.26355	7.03818	4.95801e-18	7.19126e-17
VCA0774	717809	716793	-	-	1016	UDP-glucose 4-epimerase	130.701	129.004	327.685	294.93	1.26109	7.76881	2.17407e-21	3.99325e-20
VCA0817	763686	764270	+	-	584	hypothetical protein	51.3124	54.3174	109.871	143.026	1.25682	6.25825	7.22377e-08	3.7772e-07
VC2542	2724595	2723240	-	-	1355	UDP-N-acetylmuramate:L-alanyl-gamma-D-glutamyl-meso-diaminopimelate ligase	65.8348	71.7765	152.277	176.563	1.25455	6.80754	8.24778e-15	8.62527e-14
VC0622	661623	658234	-	-	3389	sensory box sensor histidine kinase/response regulator	9.68158	7.75963	19.2756	22.6869	1.25347	4.1888	0.0018837	0.00490175
VC1322	1408120	1407905	-	-	215	hypothetical protein	6.77711	2.90986	16.3842	6.9047	1.25095	3.12365	0.0243696	0.0498144
VCA0711	656909	657364	+	mgsA	455	methylglyoxal synthase	42.599	33.9484	91.559	90.7475	1.24921	6.07552	4.74073e-11	3.4835e-10
VCA0498	431305	431826	+	-	521	hypothetical protein	58.0895	56.2573	133.965	138.094	1.24856	6.48097	1.70932e-11	1.3139e-10
VC1023	1092841	1091951	-	-	890	hypothetical protein	37.7582	31.0385	79.9936	83.8428	1.24838	5.87038	3.45386e-10	2.28612e-09
VC0441	471260	470451	-	apaH	809	diadenosine tetraphosphatase	53.2487	45.5878	111.798	123.298	1.24721	6.37893	8.18884e-14	7.71694e-13
VC1751	1887379	1885670	-	-	1709	hypothetical protein	34.8537	39.7681	84.8125	92.7203	1.24705	5.87989	4.6487e-11	3.43099e-10
VC2670	2837230	2838027	+	tpiA	797	triosephosphate isomerase	774.527	767.233	1553.61	2104.95	1.24645	10.2778	1.93094e-14	1.94024e-13
VC0678	725144	725470	+	-	326	transcriptional activator HlyU	8.71343	9.69953	17.348	26.6324	1.24279	4.53825	0.00556505	0.0132135
VC0863	927382	928941	+	-	1559	hypothetical protein	57.1213	49.4676	129.146	123.298	1.2423	6.4969	5.34736e-15	5.71756e-14
VC0204	213288	212440	-	-	848	hypothetical protein	14.5224	20.369	45.2976	37.4827	1.24214	5.03875	3.50574e-05	0.000122977
VC0286	296213	294837	-	-	1376	gluconate permease	12.5861	14.5493	26.9858	37.4827	1.23838	4.43876	0.000113277	0.000367598
VCA0004	4154	4351	+	-	197	hypothetical protein	39.6945	32.9784	76.1385	95.6795	1.2378	5.90234	7.4211e-06	2.88304e-05
VC1200	1274131	1275342	+	-	1211	serine protease	20.3313	24.2488	45.2976	60.1696	1.23557	5.2056	6.65903e-07	3.05985e-06
VCA0835	781068	780082	-	-	986	hypothetical protein	22.2676	23.2789	55.8992	51.2921	1.23111	5.3363	5.63103e-07	2.60182e-06
VC2659	2829685	2830077	+	-	392	fumarate reductase subunit D	481.175	229.879	772.95	896.625	1.2311	9.14662	5.47669e-05	0.000186241
VC2504	2692614	2691637	-	-	977	D-lactate dehydrogenase	14.5224	10.6695	32.7685	26.6324	1.23108	4.58756	0.000227368	0.000701017
VC1707	1838883	1838680	-	-	203	hypothetical protein	30.0129	24.2488	71.3196	56.224	1.23073	5.41887	4.33753e-07	2.05832e-06
VC0463	492348	493454	+	-	1106	twitching motility protein PilT	21.2995	19.3991	41.4425	54.2513	1.22623	5.15997	2.59751e-06	1.08046e-05
VCA0043	50963	51247	+	-	284	hypothetical protein	39.6945	48.4977	98.3054	107.516	1.22009	6.07713	2.21637e-08	1.2201e-07
VC1002	1073170	1073766	+	-	596	DedD protein	127.797	117.364	248.655	321.562	1.21592	7.55079	1.87558e-18	2.79328e-17
VC0533	563723	564658	+	-	935	lipoprotein NlpD	59.0577	72.7465	150.349	155.849	1.21448	6.81029	1.76826e-12	1.47842e-11
VC1367	1458164	1456161	-	-	2003	GGDEF family protein	14.5224	19.3991	45.2976	33.5371	1.21344	5.06174	2.39883e-05	8.64201e-05
VC2006	2159222	2158278	-	-	944	chemotaxis protein CheV	29.0448	27.1587	63.6094	67.0743	1.21332	5.65205	4.51152e-08	2.39657e-07
VCA0636	571820	571530	-	-	290	hypothetical protein	39.6945	35.8883	115.653	59.1832	1.2098	6.20578	1.43753e-06	6.28521e-06
VC0159	150499	150041	-	-	458	RNA-binding protein	32.9174	34.9183	80.9574	75.9518	1.20745	5.95065	2.21988e-09	1.35137e-08
VC1210	1284862	1285656	+	-	794	hypothetical protein	20.3313	18.4291	43.37	46.3602	1.20528	5.0594	7.23e-06	2.82097e-05
VC2434	2609685	2609239	-	-	446	hypothetical protein	195.568	182.351	430.809	434.996	1.1954	8.28712	6.39722e-16	7.54104e-15
VCA0643	578344	578529	+	-	185	hypothetical protein	15.4905	14.5493	43.37	25.646	1.19516	4.80108	0.0065975	0.0154559
VCA0655	589860	591506	+	-	1646	sucrose-6-phosphate dehydrogenase	9.68158	6.78967	18.3118	19.7277	1.19476	3.98028	0.0045911	0.0111146
VC2601	2771142	2770507	-	-	635	sodium-type flagellar protein MotX	117.147	104.755	305.518	202.209	1.19384	7.45914	8.20453e-08	4.25005e-07
VC1114	1184144	1184947	+	-	803	biotin synthesis protein BioC	23.2358	36.8582	64.5732	72.9926	1.19143	5.90274	0.00186572	0.00486253
VCA0551	488003	487773	-	-	230	hypothetical protein	35.8219	44.6178	95.4141	86.802	1.1779	6.06313	3.26232e-08	1.76102e-07
VC0136	130748	131365	+	rhtB	617	homoserine/homoserine lactone efflux protein	76.4845	85.3559	157.096	209.114	1.17599	7.03749	1.72371e-10	1.18808e-09
VC1866	2006954	2009230	+	-	2276	formate acetyltransferase	2606.28	1974.82	5062.73	5247.58	1.17026	11.8345	5.62559e-23	1.18923e-21
VCA0172	190182	189226	-	-	956	hypothetical protein	21.2995	18.4291	41.4425	48.3329	1.16987	5.1359	1.19216e-05	4.51938e-05
VC0696	744620	745747	+	tyrA	1127	bifunctional chorismate mutase/prephenate dehydrogenase	163.619	132.884	267.93	399.486	1.16915	7.88852	1.32831e-10	9.32895e-10
VCA1004	957817	957203	-	-	614	hypothetical protein	29.0448	24.2488	62.6456	57.2104	1.16626	5.61677	3.97242e-07	1.90402e-06
VC2697	2864713	2863775	-	-	938	GGDEF family protein	7.74527	7.75963	13.4929	21.7005	1.1662	3.72857	0.0078292	0.0180001
VCA0709	655774	652820	-	-	2954	sensor protein TorS	7.74527	7.75963	20.2393	14.7958	1.16619	3.91906	0.0078292	0.0180001
VC2453	2634597	2637380	+	-	2783	hybrid sensory histidine kinase BarA	11.6179	12.6094	28.9134	25.646	1.16426	4.50042	0.000761847	0.0021197
VCA0271	290166	290513	+	-	347	hypothetical protein	99.7203	111.545	250.582	222.923	1.16397	7.38694	1.3784e-15	1.56407e-14
VC0162	157441	158925	+	-	1484	ketol-acid reductoisomerase	47.4398	42.6779	92.5227	109.489	1.16095	6.06269	3.44627e-11	2.59521e-10
VCA0007	5645	6520	+	-	875	3-hydroxyisobutyrate dehydrogenase	41.6308	41.708	81.9212	104.557	1.15767	6.17595	3.15888e-10	2.10761e-09
VC1770	1918213	1916150	-	-	2063	hypothetical protein	7.74527	8.72958	19.2756	17.755	1.15752	3.97334	0.00649401	0.0152349
VC1771	1921857	1918195	-	-	3662	hypothetical protein	7.74527	8.72958	19.2756	17.755	1.15752	3.85736	0.00649401	0.0152349
VCA0832	777940	777308	-	-	632	methyltransferase	108.434	99.9052	239.981	224.896	1.15728	7.35749	2.34509e-17	3.20624e-16
VC1245	1316909	1317664	+	-	755	vitamin B12-transporter ATPase	13.5542	16.4892	40.4787	26.6324	1.15665	4.68859	0.000186708	0.000584294
VC1673	1808920	1805807	-	-	3113	AcrB/AcrD/AcrF family transporter	9.68158	11.6394	26.022	21.7005	1.15499	4.13975	0.00183824	0.00479842
VC0850	915826	916137	+	-	311	hypothetical protein	38.7263	37.8282	90.5952	79.8973	1.15363	6.02867	2.34138e-09	1.42274e-08
VC1676	1811598	1811182	-	-	416	phage shock protein C	18.395	30.0686	76.1385	31.5644	1.14944	5.009	0.0210319	0.0437969
VCA0090	99969	99076	-	-	893	hypothetical protein	13.5542	9.69953	21.2031	30.578	1.14349	4.22112	0.00127752	0.0034204
VC2008	2160989	2162434	+	-	1445	pyruvate kinase II	11.6179	11.6394	21.2031	30.578	1.14349	4.41405	0.00127752	0.0034204
VC1155	1226963	1226418	-	-	545	response regulator	11.6179	6.78967	23.1307	17.755	1.14276	4.236	0.00447562	0.0108587
VC2160	2308172	2308639	+	bcp	467	thioredoxin-dependent thiol peroxidase	61.9621	66.9268	146.494	138.094	1.14145	6.6354	6.94241e-07	3.1813e-06
VC2141	2296221	2295760	-	-	461	flagellar protein FlaG	320.46	415.14	783.552	834.483	1.13697	9.02084	4.3085e-12	3.45508e-11
VC0892	950906	951670	+	-	764	flagellar motor protein PomA	72.6119	82.446	181.19	159.795	1.13647	6.82295	7.17229e-14	6.79737e-13
VC0542	574056	574562	+	-	506	CinA-like protein	32.9174	34.9183	75.1747	73.979	1.13404	5.86896	3.0576e-08	1.65319e-07
VC2760	2946657	2945749	-	-	908	DNA-binding transcriptional regulator	13.5542	11.6394	27.9496	27.6188	1.13365	4.50191	0.000888911	0.00244066
VCA0409	379771	380229	+	-	458	hypothetical protein	7.74527	6.78967	15.4205	16.7686	1.13319	3.56655	0.0133411	0.0290319
VCA0564	501777	503153	+	pntB	1376	pyridine nucleotide transhydrogenase	153.937	142.583	314.192	335.371	1.13041	7.87493	4.02743e-18	5.89276e-17
VCA1114	1070989	1070018	-	-	971	ParB family protein	81.3253	79.5362	132.038	219.964	1.12773	6.78681	8.20657e-06	3.17232e-05
VCA0465	413348	413752	+	-	404	hypothetical protein	10.6497	4.84977	19.2756	14.7958	1.12583	3.78539	0.0110268	0.0245236
VC0755	806472	807761	+	-	1289	aminopeptidase	182.014	180.411	344.069	441.901	1.11556	8.12551	1.33733e-16	1.69633e-15
VC1031	1097088	1097528	+	-	440	inosine monophosphate dehydrogenase-like protein	7.74527	9.69953	24.0945	13.8094	1.11345	4.06195	0.00755275	0.0174729
VCA0039	47104	46682	-	-	422	hypothetical protein	38.7263	57.2272	94.4503	113.434	1.11232	6.17774	5.85401e-10	3.79941e-09
VCA1032	982349	981942	-	-	407	hypothetical protein	10.6497	13.5793	24.0945	28.6052	1.11203	4.3623	0.00148269	0.00392872
VC0721	774276	775253	+	-	977	phosphate ABC transporter substrate-binding protein	16.4587	14.5493	30.8409	36.4963	1.11122	4.65289	0.000301431	0.000905107
VCA0628	563793	565967	+	-	2174	SecA-like protein	12.5861	18.4291	34.696	32.5508	1.11121	4.64835	0.000301431	0.000905107
VC1971	2123285	2121855	-	-	1430	O-succinylbenzoic acid--CoA ligase	18.395	20.369	43.37	40.4418	1.10824	5.0837	5.24952e-05	0.000179309
VCA0846	788445	787831	-	-	614	hypothetical protein	63.8985	58.1972	127.219	136.121	1.10676	6.45596	3.55472e-13	3.09623e-12
VC2544	2724901	2725911	+	-	1010	fructose-1,6-bisphosphatase	42.599	32.9784	85.7763	76.9381	1.10457	6.06319	1.4652e-08	8.20119e-08
VC2554	2736044	2737309	+	-	1265	hypothetical protein	19.3632	14.5493	28.9134	44.3874	1.10279	4.88201	0.000176113	0.000553735
VC0549	582357	582617	+	-	260	oxaloacetate decarboxylase subunit gamma	15.4905	18.4291	40.4787	32.5508	1.10246	5.12588	0.000451353	0.00131274
VC1884	2029701	2028481	-	-	1220	hypothetical protein	30.0129	32.9784	64.5732	71.0198	1.10236	5.60344	2.57107e-07	1.25396e-06
VC2051	2208515	2207961	-	-	554	thiol:disulfide interchange protein DsbE	65.8348	74.6864	134.929	166.699	1.09935	6.75296	8.92523e-13	7.51883e-12
VCA0176	192834	194768	+	-	1934	methyl-accepting chemotaxis protein	19.3632	23.2789	55.8992	35.5099	1.09893	5.21394	7.6644e-05	0.000254666
VC0688	735535	735876	+	-	341	hypothetical protein	24.204	27.1587	46.2614	64.1151	1.09788	5.32633	1.83925e-05	6.79485e-05
VCA0592	531157	530597	-	-	560	MutT/nudix family protein	25.1721	19.3991	52.044	43.401	1.09571	5.40138	1.81932e-05	6.73611e-05
VCA0532	470476	471168	+	-	692	DNA-binding response regulator	13.5542	15.5193	32.7685	29.5916	1.09546	4.64864	0.00059708	0.00169376
VC2638	2810121	2811575	+	-	1454	dihydrolipoamide dehydrogenase	11.6179	11.6394	27.9496	21.7005	1.08825	4.47539	0.00246828	0.00626173
VC1706	1837756	1838673	+	-	917	transcriptional activator MetR	31.9492	34.9183	70.3558	72.0062	1.08728	5.73781	1.75985e-07	8.79437e-07
VC2369	2527682	2525325	-	-	2357	aerobic respiration control sensor protein ArcB	22.2676	21.339	46.2614	46.3602	1.08252	5.11708	2.97526e-05	0.000105928
VC1686	1820254	1819865	-	-	389	hypothetical protein	120.052	129.974	290.097	238.706	1.08051	7.50039	2.12295e-11	1.62435e-10
VC1731	1870186	1870434	+	-	248	hypothetical protein	9.68158	16.4892	26.022	29.5916	1.08002	4.68347	0.00690656	0.0160896
VCA0885	838923	837892	-	tdh	1031	L-threonine 3-dehydrogenase	18.395	19.3991	36.6236	43.401	1.07604	4.89258	0.000118367	0.000382999
VCA0772	713856	715058	+	-	1202	tyrosine-specific transport protein	20.3313	19.3991	35.6598	48.3329	1.07285	5.13673	8.28354e-05	0.000273603
VC0440	469805	470302	+	-	497	dihydrofolate reductase	75.5164	63.047	149.386	142.04	1.07144	6.79561	1.07728e-10	7.67906e-10
VC1632	1757297	1758733	+	-	1436	hypothetical protein	16.4587	15.5193	36.6236	30.578	1.06716	4.59329	0.00047682	0.00138079
VC2206	2351340	2350903	-	-	437	hypothetical protein	45.5034	58.1972	127.219	89.7612	1.06506	6.27963	4.28878e-07	2.03808e-06
VC1725	1863689	1862871	-	-	818	beta-ketoadipate enol-lactone hydrolase	50.3442	50.4376	99.2692	111.462	1.0614	6.1988	3.17956e-10	2.11717e-09
VCA1026	974515	973358	-	-	1157	hypothetical protein	25.1721	24.2488	52.044	51.2921	1.06056	5.28475	1.40655e-05	5.30197e-05
VC2599	2768468	2766003	-	-	2465	ribonuclease R	203.313	185.261	375.874	434.996	1.06035	8.16425	3.11803e-16	3.78245e-15
VC2432	2608394	2607807	-	-	587	esterase	96.8158	78.5662	191.792	173.604	1.05833	7.09123	3.26093e-12	2.65977e-11
VCA0189	205609	206613	+	-	1004	response regulator	72.6119	94.0855	180.227	166.699	1.05687	6.8799	3.65513e-12	2.96679e-11
VCA0190	206613	207059	+	-	446	hypothetical protein	48.4079	51.4075	92.5227	115.407	1.05556	6.20035	1.60435e-08	8.9351e-08
VC0357	377679	378035	+	-	356	hypothetical protein	203.313	207.57	439.483	412.31	1.05152	8.30967	2.24147e-16	2.7491e-15
VCA1067	1017773	1016331	-	-	1442	aldehyde dehydrogenase	15.4905	12.6094	29.8771	28.6052	1.05122	4.52637	0.00135263	0.00360124
VC0407	434336	434788	+	-	452	MSHA biogenesis protein MshF	34.8537	26.1887	67.4645	59.1832	1.05078	5.69553	3.68925e-06	1.50456e-05
VC0462	491296	492333	+	-	1037	twitching motility protein PilT	23.2358	24.2488	49.1527	49.3193	1.04845	5.24444	2.72357e-05	9.71748e-05
VC2382	2546833	2547453	+	-	620	hypothetical protein	17.4269	13.5793	32.7685	31.5644	1.04732	4.89072	0.000781932	0.00217015
VC0605	636642	637022	+	-	380	hypothetical protein	17.4269	13.5793	35.6598	28.6052	1.0472	4.89674	0.00106368	0.00289197
VC0267	273485	272562	-	-	923	D-isomer specific 2-hydroxyacid dehydrogenase family protein	27.1084	22.3089	53.0078	49.3193	1.04691	5.5437	1.91152e-05	7.03845e-05
VCA0497	431036	431311	+	-	275	hypothetical protein	71.6437	53.3474	113.726	144.012	1.04192	6.36553	1.66621e-05	6.20364e-05
VCA0056	63295	64092	+	-	797	MerR family transcriptional regulator	14.5224	22.3089	39.5149	36.4963	1.04133	4.99459	0.000280009	0.00084842
VC1252	1322928	1324175	+	-	1247	competence damage protein CinA	31.9492	27.1587	61.6818	60.1696	1.04075	5.39536	3.28594e-06	1.34999e-05
VC1134	1203478	1204518	+	-	1040	histidinol-phosphate aminotransferase	21.2995	18.4291	41.4425	40.4418	1.03899	4.80867	0.0001539	0.000489896
VC1846	1986570	1985956	-	ruvA	614	Holliday junction DNA helicase RuvA	138.447	170.712	346.96	287.038	1.03637	7.87515	1.96879e-15	2.17479e-14
VC2541	2723233	2722598	-	-	635	aromatic acid decarboxylase	23.2358	30.0686	52.044	57.2104	1.0314	5.39809	1.27687e-05	4.835e-05
VCA1046	996931	998085	+	-	1154	mannitol-1-phosphate 5-dehydrogenase	15.4905	8.72958	25.0582	24.6597	1.02996	4.48475	0.00387137	0.00953129
VC0374	389886	391538	+	pgi	1652	glucose-6-phosphate isomerase	386.295	355.003	644.768	867.034	1.02761	9.07856	1.3742e-10	9.63095e-10
VC1222	1300276	1300572	+	ihfA	296	integration host factor subunit alpha	439.544	557.723	873.183	1158.02	1.02602	9.3894	1.14555e-05	4.34763e-05
VC2715	2889796	2889311	-	greB	485	transcription elongation factor GreB	32.9174	37.8282	76.1385	67.0743	1.01609	5.79747	7.32234e-07	3.34621e-06
VC0273	278432	278704	+	-	272	DNA-binding protein HU	93.9114	121.244	219.741	214.046	1.01092	7.55823	4.92598e-07	2.29833e-06
VC0428	457296	456859	-	-	437	hypothetical protein	62.9303	70.8066	126.255	142.04	1.00296	6.77743	0.00120757	0.00325399
VC2498	2683604	2684086	+	-	482	hypothetical protein	18.395	10.6695	28.9134	29.5916	1.00272	4.84834	0.00208543	0.00538051
VCA1052	1003026	1002304	-	-	722	hypothetical protein	14.5224	10.6695	24.0945	26.6324	1.00181	4.48942	0.00437466	0.0106369
VC2187	2334101	2332968	-	-	1133	flagellin	214.931	199.81	553.209	277.175	1.0015	8.32108	0.000355589	0.00105257
VCA0585	523659	523048	-	-	611	glutathione S-transferase	16.4587	11.6394	35.6598	20.7141	1.00118	4.47186	0.00880062	0.0199856
VC1353	1441840	1444770	+	-	2930	GGDEF family protein	11.6179	9.69953	21.2031	21.7005	1.00055	4.25433	0.00927104	0.0209399
VC0078	76782	77327	+	-	545	ferritin	254.626	239.578	481.889	507.003	1.00026	8.41106	1.06323e-10	7.59512e-10
VC2641	2813691	2812315	-	-	1376	argininosuccinate lyase	9.68158	6.78967	16.3842	16.7686	0.998165	3.85008	0.0241875	0.0494725
VC2698	2864958	2866409	+	aspA	1451	aspartate ammonia-lyase	996.235	946.674	2022.97	1853.42	0.996425	10.5573	2.3213e-07	1.14216e-06
VC2333	2482789	2484240	+	-	1451	ribosomal protein S6 modification protein-like protein	53.2487	54.3174	101.197	113.434	0.994308	6.33407	6.15062e-08	3.23635e-07
VC1683	1817277	1818272	+	-	995	peptide ABC transporter ATP-binding protein	71.6437	63.047	127.219	141.053	0.991818	6.59752	1.3849e-11	1.06945e-10
VC1871	2014214	2014714	+	-	500	hypothetical protein	73.58	87.2958	148.422	170.645	0.986757	7.11087	0.0181581	0.0381938
VCA0776	718129	718869	+	-	740	LamB/YcsF family protein	34.8537	36.8582	66.5007	75.9518	0.986712	5.67854	1.47681e-06	6.44848e-06
VC0653	699409	697355	-	-	2054	c-di-GMP phosphodiesterase A-like protein	43.5671	49.4676	69.3921	115.407	0.986269	6.11403	3.03294e-05	0.000107752
VC0125	119229	120482	+	-	1253	diaminopimelate decarboxylase	123.924	125.124	208.176	284.079	0.981609	7.46123	1.81404e-07	9.0458e-07
VC1939	2090031	2090651	+	-	620	hypothetical protein	13.5542	12.6094	23.1307	28.6052	0.975221	4.27265	0.00491292	0.011825
VC1976	2129035	2127728	-	-	1307	menaquinone-specific isochorismate synthase	87.1343	93.1155	176.371	177.55	0.97247	7.05989	4.45843e-13	3.83333e-12
VC1047	1116202	1118328	+	fadJ	2126	multifunctional fatty acid oxidation complex subunit alpha	11.6179	11.6394	26.022	19.7277	0.971007	4.2339	0.00861615	0.01958
VC0914	975107	978217	+	-	3110	multidrug resistance protein	21.2995	20.369	43.37	38.4691	0.970686	5.04241	0.000354896	0.00105145
VC1745	1881698	1880232	-	-	1466	succinate-semialdehyde dehydrogenase	27.1084	32.9784	56.8629	61.156	0.970568	5.47719	1.61466e-05	6.02516e-05
VC2125	2279003	2278587	-	fliN	416	flagellar motor switch protein	109.402	95.0554	179.263	218.978	0.960051	7.13927	3.82021e-10	2.52361e-09
VCA0037	46090	45638	-	-	452	hypothetical protein	39.6945	51.4075	106.979	70.0334	0.958633	6.21285	1.69013e-05	6.2851e-05
VC0994	1060855	1059719	-	nagA	1136	N-acetylglucosamine-6-phosphate deacetylase	41.6308	46.5578	74.2109	97.6523	0.958545	5.98188	2.45942e-07	1.20834e-06
VCA0584	523036	522368	-	-	668	glutathione S-transferase	16.4587	15.5193	40.4787	21.7005	0.957851	4.74186	0.00573225	0.0135815
VC2748	2921393	2922457	+	glnL	1064	nitrogen regulation protein NR(II)	19.3632	21.339	38.5511	40.4418	0.95213	4.89814	0.000567612	0.00161704
VC0694	743292	741616	-	-	1676	hypothetical protein	16.4587	10.6695	23.1307	29.5916	0.950071	4.534	0.00548602	0.0130631
VC2276	2431285	2430038	-	frsA	1247	fermentation/respiration switch protein	43.5671	50.4376	79.0298	102.584	0.946605	5.98805	9.00918e-07	4.06693e-06
VC2095	2257800	2256154	-	-	1646	phosphoglucomutase	193.632	171.682	319.011	384.691	0.944737	7.97994	1.60282e-12	1.34347e-11
VC0813	870391	869813	-	-	578	tellurite resistance protein-like protein	52.2806	43.6479	92.5227	91.7339	0.939889	6.14386	1.9852e-07	9.86977e-07
VC1305	1387063	1387248	+	-	185	hypothetical protein	85.1979	81.4761	165.77	153.876	0.938662	6.71897	1.92023e-06	8.11901e-06
VC0414	438229	441987	+	-	3758	hypothetical protein	30.0129	20.369	46.2614	50.3057	0.93436	5.34353	0.000167328	0.000529105
VC2668	2836640	2836200	-	-	440	hypothetical protein	27.1084	32.0085	51.0803	62.1423	0.933183	5.32467	4.50203e-05	0.000155474
VCA0505	433788	434303	+	-	515	acetyltransferase	8.71343	11.6394	22.1669	16.7686	0.930194	3.95092	0.0205156	0.0427482
VC0906	966716	966039	-	-	677	ABC transporter permease	101.657	95.0554	178.299	195.305	0.924058	7.19055	2.52831e-10	1.69707e-09
VC0036	35735	34311	-	-	1424	FixG-like protein	27.1084	25.2188	55.8992	43.401	0.923115	5.5132	0.000155157	0.000492957
VC2348	2505619	2504399	-	-	1220	phosphopentomutase	118.115	84.3859	189.864	194.318	0.922857	7.20857	4.86104e-07	2.27121e-06
VC0719	772267	772956	+	-	689	DNA-binding response regulator PhoB	30.0129	21.339	45.2976	52.2785	0.921586	5.18324	0.000298923	0.000899194
VC2421	2595762	2595217	-	-	545	N-acetyl-anhydromuranmyl-L-alanine amidase	34.8537	32.9784	60.718	68.0607	0.921432	5.65617	1.61426e-05	6.02516e-05
VCA0838	783694	783290	-	-	404	hypothetical protein	104.561	85.3559	177.335	182.481	0.920788	7.11333	3.30013e-09	1.97298e-08
VC1699	1832408	1832677	+	-	269	hypothetical protein	40.6627	33.9484	78.0661	63.1287	0.919648	5.80631	6.26543e-06	2.46461e-05
VCA0579	519375	519142	-	-	233	hypothetical protein	43.5671	38.7981	71.3196	84.8292	0.919457	5.91073	4.29895e-06	1.74045e-05
VCA0578	519061	517364	-	-	1697	hypothetical protein	19.3632	22.3089	39.5149	39.4555	0.91838	4.97933	0.000836425	0.00231178
VCA0332	333953	334219	+	-	266	hypothetical protein	46.4716	56.2573	83.8487	110.475	0.917305	6.23017	0.00065571	0.00184907
VC1631	1757169	1755793	-	-	1376	hypothetical protein	30.9811	32.9784	65.5369	55.2376	0.91597	5.56911	3.25139e-05	0.000114658
VC2450	2630723	2629908	-	mazG	815	nucleoside triphosphate pyrophosphohydrolase	45.5034	50.4376	83.8487	95.6795	0.901414	6.10911	1.72767e-06	7.3986e-06
VC1435	1533232	1532558	-	-	674	hypothetical protein	35.8219	32.9784	65.5369	63.1287	0.901032	5.68994	2.3385e-05	8.46121e-05
VC1444	1540238	1541455	+	-	1217	hypothetical protein	27.1084	32.9784	56.8629	55.2376	0.897344	5.3606	8.61526e-05	0.000283158
VCA0181	199466	200341	+	-	875	hypothetical protein	9.68158	17.4592	26.9858	23.6733	0.895869	4.39606	0.00975929	0.0219387
VC1304	1385397	1386914	+	-	1517	fumarate hydratase, class I	67.7711	67.8967	137.82	114.421	0.894613	6.71918	2.02233e-07	1.00394e-06
VCA0930	884224	883289	-	-	935	hypothetical protein	36.79	33.9484	71.3196	60.1696	0.893447	5.76771	2.16071e-05	7.88637e-05
VC0174	174143	175090	+	-	947	hypothetical protein	14.5224	17.4592	31.8047	27.6188	0.890052	4.68054	0.00513296	0.0122838
VC2433	2609214	2608396	-	-	818	cyclic 3',5'-adenosine monophosphate phosphodiesterase	139.415	138.703	272.749	242.651	0.889768	7.74521	1.93538e-08	1.0725e-07
VC0099	98779	97946	-	-	833	serine protease GlpG	40.6627	33.9484	65.5369	72.9926	0.889559	5.87611	1.40951e-05	5.30715e-05
VC2235	2390102	2389365	-	-	737	hypothetical protein	45.5034	53.3474	90.5952	92.7203	0.889286	6.08075	4.22291e-07	2.00965e-06
VC0118	113949	112750	-	-	1199	uroporphyrin-III C-methyltransferase	39.6945	40.738	74.2109	74.9654	0.889097	6.03401	6.51287e-06	2.55611e-05
VC2497	2683173	2681920	-	-	1253	hypothetical protein	55.185	61.1071	106.979	108.503	0.888379	6.35016	4.33412e-08	2.30968e-07
VC0106	101958	102389	+	-	431	hypothetical protein	8.71343	16.4892	23.1307	23.6733	0.886899	4.22448	0.0141735	0.0307032
VC2669	2837010	2836660	-	-	350	5-carboxymethyl-2-hydroxymuconate delta-isomerase	22.2676	25.2188	38.5511	49.3193	0.882738	5.19084	0.00108851	0.00294987
VCA0740	686603	685953	-	-	650	hypothetical protein	100.688	118.334	190.828	212.073	0.878136	7.26624	3.85047e-10	2.53857e-09
VC2749	2922461	2923867	+	-	1406	nitrogen regulation protein NR(I)	12.5861	16.4892	24.0945	29.5916	0.87774	4.39577	0.008912	0.020211
VCA0724	669037	667937	-	modC	1100	molybdate transporter ATP-binding protein	12.5861	16.4892	27.9496	25.646	0.877733	4.51264	0.008912	0.020211
VCA0889	842137	843075	+	-	938	LysR family transcriptional regulator	27.1084	24.2488	47.2251	47.3465	0.877637	5.28911	0.000420633	0.00122982
VC0538	569959	570960	+	-	1001	thiosulfate ABC transporter substrate-binding protein	17.4269	16.4892	28.9134	33.5371	0.874781	4.76278	0.00469415	0.0113558
VCA0513	443005	444186	+	-	1181	aromatic amino acid aminotransferase	116.179	102.815	198.538	203.196	0.874459	7.19504	4.79358e-09	2.84039e-08
VC1481	1586607	1586098	-	-	509	hypothetical protein	19.3632	24.2488	34.696	45.3738	0.870999	4.88869	0.00191306	0.0049588
VC1068	1135858	1136199	+	-	341	ArsR family transcriptional regulator	20.3313	17.4592	42.4063	26.6324	0.868892	4.65963	0.00298495	0.00749833
VCA0952	902100	901426	-	-	674	LuxR family transcriptional regulator	91.0069	89.2357	104.088	224.896	0.866518	6.9312	0.0119864	0.0263939
VC2001	2153408	2154298	+	-	890	hypothetical protein	121.02	88.2657	180.227	201.223	0.864603	7.3103	1.27983e-08	7.21204e-08
VC1854	1993833	1992727	-	-	1106	porin	21.2995	20.369	35.6598	40.4418	0.864107	4.90974	0.00190453	0.00494053
VCA1051	1002228	1001797	-	-	431	hypothetical protein	26.1403	30.0686	42.4063	60.1696	0.863566	5.28898	0.00541323	0.0128989
VC0482	512504	513400	+	-	896	chromosome replication initiation inhibitor protein	10.6497	15.5193	19.2756	28.6052	0.862565	4.19213	0.0155431	0.0333612
VC2440	2619693	2618176	-	-	1517	hypothetical protein	143.287	139.673	224.56	286.052	0.850224	7.56318	1.08639e-08	6.20585e-08
VC0764	817034	817951	+	-	917	hypothetical protein	48.4079	40.738	67.4645	93.7067	0.850044	5.8011	1.14081e-05	4.33951e-05
VC1919	2069182	2068910	-	-	272	DNA-binding protein HU-beta	438.576	411.26	728.617	801.932	0.848553	9.46122	4.44259e-05	0.000153641
VCA0637	572477	571824	-	-	653	dihydropteridine reductase	91.9751	79.5362	163.842	144.999	0.848174	7.16782	3.16344e-07	1.52503e-06
VC1214	1291219	1293051	+	uvrC	1832	excinuclease ABC subunit C	32.9174	32.0085	58.7905	58.1968	0.847157	5.6838	0.000135221	0.000433749
VCA0836	781684	781106	-	-	578	hexapeptide repeat-containing acetyltransferase	60.994	62.077	114.69	106.53	0.845235	6.51186	8.66993e-07	3.92441e-06
VCA0563	500227	501765	+	pntA	1538	NAD(P) transhydrogenase subunit alpha	220.74	200.78	354.67	402.446	0.844072	8.22561	5.71788e-12	4.53084e-11
VC1146	1217509	1217246	-	grxA	263	glutaredoxin 1	250.753	295.836	432.737	547.444	0.842075	8.59132	4.20207e-06	1.70536e-05
VCA0725	669749	669051	-	modB	698	molybdate ABC transporter permease	25.1721	19.3991	36.6236	43.401	0.839284	5.07328	0.0018956	0.00492502
VC1363	1452643	1453581	+	-	938	siroheme synthase component enzyme	28.0766	24.2488	47.2251	46.3602	0.835883	5.20885	0.000777893	0.00216254
VC0041	39190	38534	-	-	656	hypothetical protein	49.3761	40.738	80.9574	79.8973	0.834208	5.97297	9.31303e-06	3.56697e-05
VC1213	1290575	1291219	+	-	644	response regulator	186.855	161.982	330.576	290.984	0.833322	8.02542	1.83462e-10	1.26192e-09
VC0153	143455	143826	+	-	371	hypothetical protein	44.5353	56.2573	90.5952	88.7748	0.830284	6.06345	3.08397e-05	0.000109216
VC2161	2310612	2308741	-	-	1871	methyl-accepting chemotaxis protein	30.9811	35.8883	72.2834	46.3602	0.828271	5.55272	0.000297795	0.000896609
VC0450	482810	481683	-	-	1127	membrane-bound lytic murein transglycosylase C	19.3632	22.3089	36.6236	37.4827	0.82675	5.07823	0.00323085	0.00803737
VC1975	2127731	2126019	-	-	1712	2-succinyl-5-enolpyruvyl-6-hydroxy-3-cyclohexene-1-carboxylate synthase	74.5482	63.047	129.146	114.421	0.823669	6.61317	3.5392e-08	1.90125e-07
VC0274	278705	279439	+	-	734	hypothetical protein	47.4398	56.2573	84.8125	98.6386	0.820987	6.33365	0.000339064	0.00100723
VC2589	2760692	2760282	-	rplP	410	50S ribosomal protein L16	19356.4	21445.7	32437.9	39622.2	0.820548	14.5738	2.80584e-12	2.30548e-11
VC1393	1484824	1485138	+	-	314	sugE protein	40.6627	19.3991	59.7543	46.3602	0.819755	5.27829	0.00163926	0.00432299
VCA0421	387025	387450	+	-	425	hypothetical protein	14.5224	17.4592	27.9496	28.6052	0.817606	4.64252	0.0121032	0.0266158
VCA0058	65520	66440	+	-	920	hypothetical protein	82.2935	93.1155	147.458	161.767	0.816434	6.79736	1.98913e-09	1.2198e-08
VC0413	437805	438236	+	-	431	hypothetical protein	30.0129	28.1286	56.8629	45.3738	0.8135	5.39101	0.000588142	0.00167124
VC1560	1671041	1673215	+	-	2174	catalase/peroxidase	20.3313	22.3089	43.37	31.5644	0.812559	4.99822	0.00350268	0.00867478
VC2657	2828560	2829318	+	-	758	fumarate reductase iron-sulfur subunit	574.118	312.325	738.254	815.742	0.809633	9.28595	0.000305288	0.000915863
VC1242	1314818	1315846	+	-	1028	succinylglutamate desuccinylase	39.6945	39.7681	83.8487	55.2376	0.808974	5.80494	8.58871e-05	0.000282563
VC1141	1209652	1211877	+	-	2225	isocitrate dehydrogenase	45.5034	54.3174	76.1385	98.6386	0.804917	6.20448	2.41357e-05	8.68573e-05
VC2127	2280628	2280125	-	fliL	503	flagellar basal body protein FliL	138.447	144.523	233.234	261.392	0.804759	7.55214	4.05506e-08	2.1679e-07
VC2609	2779240	2779725	+	-	485	hypothetical protein	109.402	97.9653	151.313	211.087	0.803197	7.12378	4.79389e-07	2.24298e-06
VC0657	701135	701620	+	-	485	ribosomal-protein-alanine acetyltransferase	40.6627	32.9784	59.7543	69.047	0.803197	5.70572	0.000131102	0.000421344
VCA0324	328558	328280	-	-	278	DNA-damage-inducible protein J	67.7711	88.2657	113.726	158.808	0.802438	6.68304	3.9962e-05	0.000138868
VC0331	349459	350268	+	nudC	809	NADH pyrophosphatase	21.2995	26.1887	35.6598	47.3465	0.800303	5.10589	0.00241415	0.00613375
VC0087	85020	85421	+	-	401	sec-independent translocase	229.454	232.789	366.236	437.956	0.798276	8.29793	1.52185e-06	6.61914e-06
VC0401	427375	427692	+	-	317	MSHA biogenesis protein MshK	59.0577	86.3258	148.422	103.571	0.79404	6.69885	9.13062e-05	0.000299212
VC2384	2549180	2548395	-	-	785	hypothetical protein	16.4587	11.6394	25.0582	23.6733	0.789379	4.41058	0.0239658	0.0490791
VCA0718	662006	664183	+	-	2177	hypothetical protein	12.5861	15.5193	25.0582	23.6733	0.789378	4.60645	0.0239658	0.0490791
VCA0559	496698	497681	+	-	983	hypothetical protein	29.0448	32.9784	56.8629	50.3057	0.787729	5.48008	0.000622885	0.00176396
VCA0200	217758	218882	+	-	1124	hypothetical protein	44.5353	47.5277	80.9574	77.9245	0.786023	5.93955	2.91803e-05	0.000104002
VC1607	1721865	1722839	+	-	974	hypothetical protein	16.4587	14.5493	26.9858	26.6324	0.785373	4.51112	0.0179585	0.0378216
VC0627	665847	666188	+	-	341	iron-sulfur cluster insertion protein ErpA	161.682	149.373	267.93	268.297	0.78518	7.61181	2.66379e-05	9.51434e-05
VC1440	1537481	1537317	-	-	164	cytochrome c oxidase subunit CcoQ	125.861	153.253	226.488	254.488	0.784241	7.38356	1.74201e-07	8.72574e-07
VC0722	776892	775321	-	-	1571	exopolyphosphatase	30.0129	31.0385	47.2251	58.1968	0.783964	5.45783	0.000739397	0.00206758
VC0477	508071	509249	+	pgk	1178	phosphoglycerate kinase	994.299	873.928	1413.86	1803.11	0.783852	10.3406	1.58425e-06	6.84591e-06
VC0689	735892	737691	+	-	1799	hypothetical protein	22.2676	18.4291	30.8409	39.4555	0.782765	4.80737	0.00643065	0.0151288
VC0524	557976	558365	+	-	389	dihydroneopterin aldolase FolB	83.2616	101.845	159.023	158.808	0.779216	7.01633	1.61902e-06	6.97738e-06
VC2270	2425316	2424663	-	-	653	riboflavin synthase subunit alpha	98.7522	89.2357	161.915	160.781	0.778744	7.16339	6.91953e-07	3.17518e-06
VC0390	409037	412717	+	metH	3680	B12-dependent methionine synthase	43.5671	41.708	68.4283	77.9245	0.776438	5.8574	7.41856e-05	0.000247236
VC2771	2956633	2956244	-	-	389	F0F1 ATP synthase subunit I	2739.89	2694.53	3976.55	5306.76	0.772428	11.6482	1.31607e-08	7.39125e-08
VC0692	739874	740866	+	-	992	beta-hexosaminidase	86.1661	70.8066	115.653	152.89	0.772318	6.64933	1.49819e-05	5.61567e-05
VC0493	527920	527045	-	-	875	hypothetical protein	19.3632	19.3991	31.8047	34.5235	0.770551	4.8873	0.00915639	0.0206949
VC1537	1649484	1649984	+	-	500	lipoprotein NlpC	19.3632	18.4291	33.7322	30.578	0.763932	4.977	0.0109273	0.0243186
VC1611	1725652	1726611	+	-	959	homoserine O-succinyltransferase	37.7582	42.6779	62.6456	73.979	0.761219	5.73016	0.000171422	0.000540393
VCA0125	141407	141147	-	-	260	hypothetical protein	21.2995	28.1286	52.044	31.5644	0.75779	5.33107	0.0230138	0.0473037
VC1049	1119980	1119081	-	-	899	LysR family transcriptional regulator	62.9303	73.7164	115.653	115.407	0.756835	6.66173	0.000920273	0.00251848
VC1726	1865331	1863877	-	glgA	1454	glycogen synthase	63.8985	63.047	102.161	112.448	0.755572	6.44075	2.06891e-06	8.68159e-06
VCA1053	1003603	1003208	-	-	395	hypothetical protein	27.1084	24.2488	42.4063	44.3874	0.753792	5.12598	0.00322872	0.00803737
VC0243	249323	250444	+	-	1121	GDP-mannose 4,6-dehydratase	779.368	789.542	1214.36	1431.25	0.753654	9.84299	8.05836e-07	3.65751e-06
VC0248	254505	254747	+	-	242	acyl carrier protein	456.003	504.376	753.675	864.074	0.752087	9.02426	4.93824e-05	0.00016966
VC1270	1345367	1346023	+	-	656	glyoxylase II family protein	203.313	185.261	339.25	313.671	0.748622	8.00007	1.54697e-09	9.57457e-09
VC0603	631331	633625	+	-	2294	hypothetical protein	54.2169	51.4075	80.9574	96.6659	0.747036	6.11758	1.8929e-05	6.97757e-05
VC2740	2914690	2913758	-	-	932	hypothetical protein	56.1532	52.3775	97.3416	84.8292	0.746975	6.1525	1.83668e-05	6.79285e-05
VC2230	2383847	2383272	-	gmhA	575	phosphoheptose isomerase	105.529	103.785	168.661	182.481	0.745518	7.08069	0.00040826	0.0011989
VC1732	1871805	1870525	-	-	1280	3-phosphoshikimate 1-carboxyvinyltransferase	48.4079	50.4376	82.8849	82.8565	0.744288	6.20872	4.74787e-05	0.000163456
VC1670	1802327	1803781	+	cls	1454	cardiolipin synthetase	46.4716	37.8282	77.1023	64.1151	0.744032	5.87681	0.000177753	0.000558364
VCA0894	846764	846018	-	-	746	hydrolase	89.0706	86.3258	149.386	144.012	0.741678	6.87298	2.15748e-07	1.0647e-06
VC0073	73878	74663	+	-	785	hypothetical protein	74.5482	94.0855	143.603	138.094	0.739813	6.72297	7.76506e-07	3.53883e-06
VC0672	717664	719910	+	-	2246	fused phosphoenolpyruvate-protein phosphotransferase PtsP/GAF domain-containing protein	62.9303	56.2573	94.4503	104.557	0.737495	6.37467	7.62915e-06	2.9594e-05
VC1697	1830805	1831635	+	-	830	hypothetical protein	70.6756	75.6564	118.545	125.271	0.735218	6.6628	1.49676e-06	6.52703e-06
VC1882	2027801	2026557	-	-	1244	outer membrane-specific lipoprotein transporter subunit LolE	20.3313	19.3991	31.8047	34.5235	0.735147	4.87217	0.0125296	0.0274991
VC1675	1811010	1809979	-	-	1031	multidrug resistance protein	13.5542	29.0986	42.4063	28.6052	0.734872	4.71266	0.0229341	0.0471981
VC2069	2226424	2224331	-	flhA	2093	flagellar biosynthesis protein FlhA	30.0129	31.0385	50.1165	51.2921	0.729635	5.31412	0.00192204	0.0049782
VCA0192	209565	208570	-	-	995	D-lactate dehydrogenase	54.2169	66.9268	91.559	109.489	0.729073	6.35669	0.00136258	0.00362485
VC1989	2141429	2140716	-	-	713	hypothetical protein	48.4079	53.3474	85.7763	82.8565	0.727767	6.1313	5.76149e-05	0.00019513
VC2062	2217598	2216465	-	-	1133	chemotaxis-specific methylesterase	141.351	133.854	244.8	209.114	0.722146	7.4728	9.08529e-08	4.66285e-07
VC2761	2946813	2948015	+	-	1202	inner membrane transport protein YdhC	236.231	218.239	342.141	406.391	0.719057	8.1907	5.00669e-08	2.65116e-07
VC0454	485299	486249	+	-	950	glutaminase	85.1979	95.0554	142.639	153.876	0.716939	6.78939	3.5148e-06	1.44047e-05
VC0220	226867	227355	+	-	488	hypothetical protein	88.1024	81.4761	136.857	142.04	0.716699	6.6643	4.52098e-06	1.8193e-05
VC2474	2655831	2654602	-	-	1229	2-octaprenyl-6-methoxyphenol hydroxylase	53.2487	52.3775	84.8125	88.7748	0.715008	6.21502	4.71827e-05	0.000162605
VCA0235	256240	257433	+	-	1193	acetate kinase	467.621	551.903	896.314	774.313	0.712432	9.44518	0.00120244	0.00324279
VC1384	1476980	1477462	+	-	482	hypothetical protein	269.148	284.196	413.461	491.22	0.708573	8.44353	3.59063e-08	1.92578e-07
VC0924	986597	987937	+	-	1340	capsular polysaccharide biosynthesis protein CapK	32.9174	29.0986	40.4787	61.156	0.708426	5.51723	0.0154805	0.0332751
VC0093	90962	93388	+	-	2426	glycerol-3-phosphate acyltransferase	61.9621	54.3174	98.3054	91.7339	0.708017	6.29906	3.0374e-05	0.000107795
VC0897	955956	956342	+	-	386	hypothetical protein	17.4269	21.339	25.0582	38.4691	0.705709	4.68976	0.018905	0.0396512
VCA0765	709044	710075	+	-	1031	L-allo-threonine aldolase	104.561	84.3859	156.132	151.904	0.704469	7.02961	2.56448e-07	1.25354e-06
VC2419	2594283	2593375	-	xerD	908	site-specific tyrosine recombinase XerD	83.2616	80.5061	121.436	144.999	0.699828	6.66952	6.08536e-07	2.80397e-06
VC0490	525117	523156	-	-	1961	hypothetical protein	15.4905	22.3089	32.7685	28.6052	0.697075	4.68819	0.022478	0.0465284
VC2271	2426424	2425321	-	-	1103	riboflavin-specific deaminase	74.5482	78.5662	118.545	129.217	0.692792	6.66326	1.80046e-06	7.66139e-06
VC0211	218670	219311	+	pyrE	641	orotate phosphoribosyltransferase	40.6627	31.0385	53.0078	63.1287	0.692606	5.7673	0.00414368	0.0101418
VCA0943	894347	893457	-	malG	890	maltose transporter permease	61.9621	61.1071	107.943	90.7475	0.691091	6.58583	0.000152669	0.00048644
VC1053	1122126	1122671	+	-	545	adenine phosphoribosyltransferase	176.205	202.72	300.699	309.725	0.687488	7.856	7.34349e-08	3.82997e-07
VC2394	2563101	2560390	-	secA	2711	preprotein translocase subunit SecA	270.116	207.57	364.308	403.432	0.683887	8.21681	7.34767e-08	3.82997e-07
VC2456	2640410	2639073	-	-	1337	hypothetical protein	47.4398	40.738	54.9354	86.802	0.680458	5.81045	0.00216293	0.00556754
VC0152	142774	143415	+	-	641	DNA-binding transcriptional repressor FabR	81.3253	80.5061	130.11	129.217	0.679514	6.72604	2.05054e-06	8.61535e-06
VC2137	2292778	2291312	-	-	1466	Fis family transcriptional regulator	115.211	110.575	180.227	181.495	0.679278	7.19583	4.79068e-07	2.24298e-06
VC2677	2845045	2844038	-	-	1007	DNA-binding transcriptional regulator CytR	61.9621	59.1671	96.3778	97.6523	0.678508	6.4792	4.05568e-05	0.000140642
VC0364	383247	383435	+	-	188	bacterioferritin-associated ferredoxin	47.4398	59.1671	96.3778	73.979	0.676005	6.29659	0.00968984	0.0218119
VC2724	2898167	2897667	-	-	500	cholera toxin secretion protein EpsM	72.6119	57.2272	101.197	105.543	0.66979	6.33758	0.00106055	0.00288581
VC2168	2316459	2315311	-	-	1148	hypothetical protein	130.701	116.394	171.553	221.937	0.669495	7.26277	5.10197e-06	2.03347e-05
VCA0730	677196	675367	-	-	1829	hypothetical protein	27.1084	31.0385	52.044	40.4418	0.669469	5.27169	0.00623779	0.0146958
VC2135	2290148	2288709	-	-	1439	Fis family transcriptional regulator	57.1213	56.2573	92.5227	87.7884	0.668618	6.18319	0.000115658	0.000374962
VC2455	2639063	2638653	-	-	410	hypothetical protein	36.79	30.0686	47.2251	59.1832	0.666484	5.38684	0.0034244	0.00849353
VC2774	2959151	2958519	-	gidB	632	16S rRNA methyltransferase GidB	308.843	279.347	450.085	480.37	0.661281	8.37877	1.81217e-06	7.70115e-06
VC0665	712395	713729	+	-	1334	Fis family transcriptional regulator	152.969	153.253	200.466	284.079	0.660634	7.46387	5.4577e-05	0.000185785
VC1730	1869849	1867219	-	-	2630	DNA topoisomerase I	253.658	252.188	403.823	395.541	0.659982	8.37346	2.10365e-09	1.28296e-08
VC0470	499432	498737	-	-	695	extracellular deoxyribonuclease	52.2806	58.1972	78.0661	96.6659	0.658847	6.03547	0.000494508	0.00142829
VC0408	434833	435423	+	-	590	MSHA pilin protein MshB	100.688	81.4761	144.567	143.026	0.658031	6.91171	8.33932e-06	3.21991e-05
VCA0729	675364	674741	-	-	623	hypothetical protein	23.2358	24.2488	45.2976	29.5916	0.65781	5.02943	0.0202553	0.0422587
VC0970	1034243	1035118	+	-	875	cell division protein ZipA	157.81	147.433	228.416	251.529	0.652078	7.65108	3.99963e-06	1.62717e-05
VC1159	1230431	1231570	+	-	1139	phosphoserine aminotransferase	91.9751	80.5061	126.255	144.999	0.651328	6.83823	4.79446e-06	1.91778e-05
VC0120	115714	114761	-	hemC	953	porphobilinogen deaminase	79.389	79.5362	126.255	123.298	0.650397	6.73431	5.87212e-06	2.32653e-05
VC2091	2252771	2252379	-	sdhC	392	succinate dehydrogenase cytochrome b556 large membrane subunit	50.3442	44.6178	75.1747	73.979	0.650087	6.16437	0.000822286	0.00227647
VC2322	2475970	2472524	-	recC	3446	exonuclease V subunit gamma	28.0766	29.0986	41.4425	48.3329	0.647461	5.17142	0.00912382	0.0206353
VC1911	2061573	2060878	-	-	695	orotidine 5'-phosphate decarboxylase	98.7522	87.2958	154.205	137.108	0.646844	6.94401	2.20141e-05	8.02614e-05
VC1059	1127555	1126812	-	-	743	short chain dehydrogenase	46.4716	47.5277	77.1023	70.0334	0.645892	6.08476	0.000761551	0.0021197
VC1077	1145995	1145507	-	-	488	hypothetical protein	164.587	142.583	205.285	275.202	0.64442	7.66959	0.000857989	0.00236745
VC2409	2580534	2579584	-	mraW	950	S-adenosyl-methyltransferase MraW	210.09	194.961	323.83	308.739	0.642941	7.92402	1.56511e-06	6.77198e-06
VC1876	2020890	2020711	-	-	179	hypothetical protein	109.402	96.0254	155.168	165.713	0.642529	7.11659	0.000559296	0.00159471
VCA1079	1033083	1032448	-	-	635	pyridoxamine 5'-phosphate oxidase	141.351	133.854	219.741	209.114	0.639732	7.51223	6.14886e-06	2.42466e-05
VCA0100	108299	107928	-	-	371	phage shock protein E	42.599	30.0686	59.7543	53.2649	0.63619	5.61319	0.00377373	0.00931151
VC2343	2499133	2497754	-	-	1379	DNA repair protein RadA	83.2616	81.4761	108.907	146.972	0.632692	6.58794	7.912e-05	0.00026237
VC1279	1353601	1355223	+	-	1622	BCCT family transporter	42.599	39.7681	58.7905	69.047	0.631286	5.62014	0.00218978	0.00561931
VC2725	2899397	2898174	-	-	1223	general secretion pathway protein L	68.7393	52.3775	84.8125	102.584	0.626927	6.31838	0.000173608	0.000546375
VC2272	2426899	2426450	-	nrdR	449	transcriptional regulator NrdR	145.224	126.094	187.937	229.828	0.621581	7.28364	0.000233973	0.00072005
VC0372	387972	389099	+	alr	1127	alanine racemase	101.657	96.9953	142.639	162.754	0.618951	6.90766	1.95349e-05	7.17038e-05
VCA0898	852453	853901	+	-	1448	6-phosphogluconate dehydrogenase	303.034	297.776	435.628	487.275	0.618657	8.47953	6.25443e-09	3.66692e-08
VCA0545	481978	483720	+	-	1742	5`-nucleotidase	44.5353	45.5878	77.1023	61.156	0.617971	5.84254	0.00173964	0.00456964
VC2157	2307337	2306459	-	dapA	878	dihydrodipicolinate synthase	263.339	252.188	314.192	477.411	0.61773	8.25258	9.28013e-05	0.000303813
VC1388	1479156	1480172	+	lplA	1016	lipoate-protein ligase A	54.2169	60.1371	95.4141	79.8973	0.616881	6.11016	0.000413479	0.00121103
VC0350	372970	373950	+	-	980	HflC protein	395.977	341.424	519.477	610.573	0.615384	8.68034	4.34805e-06	1.75819e-05
VC2273	2428252	2426999	-	proA	1253	gamma-glutamyl phosphate reductase	90.0387	84.3859	112.762	153.876	0.610151	6.77219	0.000635069	0.00179389
VC2116	2273307	2272222	-	-	1085	chorismate synthase	130.701	111.545	156.132	214.046	0.60976	7.26847	5.72578e-05	0.000194118
VCA0392	369724	370041	+	-	317	antidote protein	59.0577	53.3474	75.1747	96.6659	0.609721	6.00217	0.00217031	0.00558222
VC1768	1913671	1912283	-	-	1388	hypothetical protein	43.5671	52.3775	73.2472	72.9926	0.606959	5.93455	0.00153507	0.00406105
VCA1042	993444	993043	-	-	401	Ccm2-like protein	245.912	280.316	401.896	399.486	0.606594	8.30759	0.00297837	0.00748746
VC0181	183476	183946	+	-	470	hypothetical protein	34.8537	31.0385	56.8629	43.401	0.605801	5.17488	0.011605	0.0257067
VCA0225	247686	248450	+	-	764	hypothetical protein	34.8537	40.738	51.0803	64.1151	0.604417	5.71859	0.00532572	0.0127086
VC1972	2124259	2123261	-	-	998	O-succinylbenzoate synthase	42.599	34.9183	58.7905	59.1832	0.604163	5.92102	0.00836061	0.0190904
VC2755	2939979	2939455	-	hemG	524	protoporphyrinogen oxidase	36.79	42.6779	56.8629	64.1151	0.603894	5.75391	0.00427331	0.0104057
VC0963	1027836	1029029	+	-	1193	2-octaprenyl-3-methyl-6-methoxy-1,4-benzoquinol hydroxylase	50.3442	42.6779	60.718	80.8837	0.602431	5.90775	0.00163475	0.00431451
VC1158	1229089	1230354	+	-	1265	hypothetical protein	186.855	192.051	269.858	304.793	0.600131	7.79768	1.58493e-05	5.92748e-05
VCA0274	291259	291978	+	-	719	carbonic anhydrase	285.607	211.45	341.178	412.31	0.599405	8.23374	2.50698e-05	9.00247e-05
VC1546	1658800	1658258	-	-	542	TonB system transport protein ExbB2	34.8537	37.8282	53.0078	57.2104	0.598479	5.63869	0.00694572	0.0161582
VCA0424	388283	388729	+	-	446	hypothetical protein	36.79	48.4977	66.5007	62.1423	0.592326	5.58016	0.00374467	0.00924665
VC0179	180419	181729	+	-	1310	hypothetical protein	176.205	127.064	268.894	187.413	0.589474	7.3833	0.0126134	0.0275923
VC0648	692490	693401	+	-	911	lipoprotein NlpI	191.695	150.343	239.981	274.215	0.587188	7.68169	1.48467e-05	5.58384e-05
VC2132	2286571	2285525	-	fliG	1046	flagellar motor switch protein G	72.6119	80.5061	114.69	115.407	0.586849	6.60253	7.12474e-05	0.000237919
VC2131	2285444	2284632	-	fliH	812	flagellar assembly protein H	87.1343	82.446	120.472	134.149	0.584826	6.73276	5.16684e-05	0.000177149
VCA0539	475928	476497	+	-	569	hypothetical protein	75.5164	87.2958	149.386	94.6931	0.584804	6.67461	0.00979135	0.0219811
VC0973	1039017	1039832	+	-	815	hypothetical protein	28.0766	31.0385	41.4425	47.3465	0.583842	5.27087	0.0186021	0.0390784
VC2092	2253161	2254456	+	gltA	1295	type II citrate synthase	67.7711	55.2873	90.5952	93.7067	0.581421	6.49447	0.00109317	0.00295767
VC0767	820012	821481	+	-	1469	inosine 5'-monophosphate dehydrogenase	548.946	528.625	366.236	353.126	-0.582728	8.79129	1.88763e-06	7.99127e-06
VC0250	256177	257301	+	-	1124	iron-containing alcohol dehydrogenase	436.639	424.84	259.256	314.657	-0.586341	8.44485	2.53127e-05	9.07992e-05
VC0677	724055	724945	+	nhaR	890	transcriptional activator NhaR	47.4398	55.2873	30.8409	37.4827	-0.588161	5.39862	0.00829907	0.0189628
VC0116	110051	111493	+	-	1442	coproporphyrinogen III oxidase	174.269	168.772	118.545	109.489	-0.588215	7.18185	0.000257571	0.00078831
VC0445	474829	473534	-	-	1295	survival protein SurA	100.688	115.424	71.3196	72.0062	-0.591655	6.69231	0.000163631	0.000518399
VC2256	2412813	2412043	-	-	770	undecaprenyl diphosphate synthase	336.919	319.115	197.575	237.719	-0.592261	8.03685	1.05281e-05	4.00933e-05
VC2523	2708554	2709534	+	-	980	hypothetical protein	168.46	161.012	103.124	115.407	-0.592566	7.06752	2.38192e-05	8.59036e-05
VC0659	703870	705465	+	prfC	1595	peptide chain release factor 3	268.18	275.467	183.118	176.563	-0.595429	7.77635	4.50698e-06	1.81586e-05
VC2266	2422247	2421243	-	-	1004	thiamine monophosphate kinase	110.37	96.0254	65.5369	71.0198	-0.595761	6.45248	0.000311456	0.000932692
VC0345	367072	369033	+	mutL	1961	DNA mismatch repair protein	65.8348	66.9268	44.3338	43.401	-0.596077	5.90292	0.00226209	0.00577579
VC2746	2919083	2920492	+	glnA	1409	glutamine synthetase	272.053	258.978	179.263	171.631	-0.597224	7.82246	8.78933e-06	3.37769e-05
VC2765	2952430	2951564	-	-	866	ATP synthase F0F1 subunit gamma	2285.82	2236.71	1474.58	1512.13	-0.598569	10.7951	3.78437e-11	2.818e-10
VC1695	1830116	1829274	-	-	842	formate transporter 1	149.096	149.373	93.4865	103.571	-0.598919	7.0508	0.00040779	0.00119858
VCA1078	1031679	1032419	+	-	740	LuxR family transcriptional regulator	55.185	51.4075	37.5874	32.5508	-0.600987	5.62529	0.00606296	0.0143041
VC1844	1984476	1982851	-	-	1625	cytochrome d ubiquinol oxidase subunit I	1115.32	1297.8	743.073	845.333	-0.603422	9.82529	3.01063e-07	1.45557e-06
VC1299	1379571	1379939	+	-	368	6-pyruvoyl tetrahydrobiopterin synthase	53.2487	83.416	48.1889	41.4282	-0.606172	5.81113	0.00471846	0.0114064
VC2359	2515565	2514885	-	-	680	uracil-DNA glycosylase	98.7522	98.9352	64.5732	65.1015	-0.607462	6.32778	0.000169815	0.000535954
VC0519	554678	554235	-	-	443	hypothetical protein	5768.29	6117.5	4590.48	3209.7	-0.607582	12.2853	0.000164771	0.000521513
VC2247	2403034	2401895	-	lpxB	1139	lipid-A-disaccharide synthase	92.9432	101.845	62.6456	65.1015	-0.607932	6.3109	0.000188632	0.000589764
VC1507	1620302	1621363	+	-	1061	phospho-2-dehydro-3-deoxyheptonate aldolase	250.753	232.789	150.349	166.699	-0.609002	7.71381	7.37744e-05	0.000246111
VC0608	638885	639943	+	-	1058	iron(III) ABC transporter substrate-binding protein	78.4208	107.665	60.718	61.156	-0.609512	6.32964	0.00514946	0.0123144
VC0360	378995	379465	+	-	470	30S ribosomal protein S7	9419.21	10151.5	6504.54	6319.78	-0.609795	12.8341	1.87821e-12	1.56643e-11
VC0245	251555	252946	+	-	1391	RfbG protein	382.423	453.938	250.582	296.902	-0.61146	8.31394	0.000121878	0.000393215
VC0894	952942	954393	+	-	1451	thiamine biosynthesis protein ThiI	280.766	258.978	186.973	165.713	-0.613169	7.70965	0.000239575	0.000736612
VC0231	236921	235338	-	-	1583	hypothetical protein	130.701	109.605	71.3196	85.8156	-0.613452	6.63483	0.00021866	0.00067919
VC0636	677374	678003	+	rrmJ	629	23S rRNA methyltransferase	143.287	139.673	76.1385	108.503	-0.617002	6.7859	0.000694239	0.00194948
VCA0274a	291042	290608	-	-	434	hypothetical protein	99.7203	103.785	76.1385	56.224	-0.617184	6.42497	0.000133766	0.000429494
VC1843	1982833	1981697	-	-	1136	cytochrome d ubiquinol oxidase subunit II	1005.92	1160.06	659.224	752.613	-0.617516	9.64185	6.60714e-06	2.59006e-05
VC1494	1605487	1602881	-	pepN	2606	aminopeptidase	58.0895	64.9869	41.4425	38.4691	-0.620851	5.7225	0.00232401	0.00592278
VC1520	1634480	1632888	-	-	1592	ABC transporter ATP-binding protein	322.397	281.286	207.212	184.454	-0.623523	7.99901	0.000145829	0.000466428
VC2467	2649746	2649174	-	-	572	RNA polymerase sigma factor RpoE	491.824	494.676	323.83	315.644	-0.625149	8.6084	6.99183e-08	3.66165e-07
VC0578	608659	608090	-	-	569	hemolysin	66.8029	68.8667	40.4787	47.3465	-0.627264	5.86132	0.00122745	0.00330224
VCA1021	969256	969615	+	-	359	hypothetical protein	63.8985	106.695	55.8992	54.2513	-0.629523	6.2688	0.00146629	0.00388834
VC0559	594461	593658	-	-	803	hypothetical protein	79.389	74.6864	45.2976	54.2513	-0.63045	6.03458	0.000526654	0.00151068
VC0215	223286	222087	-	-	1199	bifunctional phosphopantothenoylcysteine decarboxylase/phosphopantothenate synthase	128.765	132.884	90.5952	77.9245	-0.632799	6.76746	1.63449e-05	6.09237e-05
VCA0907	863515	862985	-	-	530	hypothetical protein	121.02	108.635	87.7038	60.1696	-0.633136	6.93657	0.0175693	0.0370489
VC2113	2271153	2270623	-	-	530	hypothetical protein	110.37	107.665	66.5007	73.979	-0.63421	6.33457	5.00683e-05	0.000171839
VC0565	599461	598403	-	-	1058	protease DegS	143.287	123.184	88.6676	82.8565	-0.634508	6.93038	0.000264728	0.000807989
VC0766	819810	818470	-	xseA	1340	exodeoxyribonuclease VII large subunit	101.657	89.2357	65.5369	57.2104	-0.635477	6.42374	0.00749943	0.0173616
VC2580	2757106	2756753	-	rplR	353	50S ribosomal protein L18	9980.75	11672.4	7421.09	6513.11	-0.6359	13.061	1.11149e-11	8.6031e-11
VC2775	2961046	2959151	-	-	1895	tRNA uridine 5-carboxymethylaminomethyl modification protein GidA	393.072	385.071	257.329	242.651	-0.637693	8.26815	4.38383e-07	2.07734e-06
VC2178	2323766	2322906	-	-	860	protein-(glutamine-N5) methyltransferase HemK	110.37	100.875	64.5732	71.0198	-0.639559	6.52748	5.86931e-05	0.00019858
VC1920	2071726	2069366	-	-	2360	ATP-dependent protease LA	199.441	168.772	122.4	113.434	-0.641794	7.15274	1.59959e-06	6.90327e-06
VC1016	1086327	1085740	-	-	587	electron transport complex protein RnfB	70.6756	67.8967	50.1165	38.4691	-0.641917	6.00861	0.00085013	0.00234771
VCA0475	418784	419185	+	-	401	doc protein	74.5482	78.5662	53.9716	43.401	-0.649949	6.03685	0.000531534	0.00152206
VC0306	317772	318098	+	-	326	thioredoxin	748.386	812.821	477.07	517.853	-0.650024	9.48286	8.02632e-07	3.64793e-06
VC0434	466178	465207	-	-	971	octaprenyl-diphosphate synthase	218.804	222.119	126.255	154.863	-0.650052	7.47739	1.80052e-06	7.66139e-06
VC1179	1250862	1251827	+	-	965	pseudouridine synthase	424.053	429.689	278.532	265.338	-0.650151	8.36719	1.93315e-06	8.16327e-06
VC1885	2029865	2030440	+	-	575	hypothetical protein	55.185	47.5277	31.8047	33.5371	-0.651091	5.52491	0.00557337	0.0132239
VCA0047	56060	54930	-	-	1130	hypothetical protein	102.625	110.575	66.5007	69.047	-0.652724	6.35379	3.02016e-05	0.000107412
VCA0290	309315	309668	+	rplT	353	50S ribosomal protein L20	6995.91	7810.06	4253.15	5164.72	-0.652775	12.4217	5.94451e-13	5.06516e-12
VC2623	2795283	2794267	-	-	1016	tryptophanyl-tRNA synthetase	167.491	152.283	95.4141	107.516	-0.656406	7.07949	1.11239e-06	4.95453e-06
VC2152	2303265	2304398	+	-	1133	succinyl-diaminopimelate desuccinylase	68.7393	69.8366	42.4063	45.3738	-0.657802	6.00512	0.000651165	0.00183781
VC0085	83074	84708	+	ubiB	1634	ubiquinone biosynthesis protein UbiB	131.67	134.824	87.7038	80.8837	-0.6592	6.80252	8.07062e-06	3.12339e-05
VC2021	2175326	2174580	-	fabG	746	3-ketoacyl-ACP reductase	1259.57	1203.71	771.987	787.136	-0.659824	9.84211	1.44317e-13	1.30826e-12
VC1847	1987188	1986667	-	ruvC	521	Holliday junction resolvase	61.9621	55.2873	38.5511	35.5099	-0.660454	5.88568	0.00180346	0.00471522
VC0840	901494	903374	+	-	1880	accessory colonization factor AcfB	754.195	733.285	462.614	478.397	-0.660495	9.06071	6.3996e-05	0.000215647
VC1941	2092968	2091673	-	-	1295	hypothetical protein	51.3124	47.5277	35.6598	26.6324	-0.661735	5.5503	0.00539946	0.0128753
VC0235	240403	239354	-	-	1049	lipopolysaccharide biosynthesis protein	75.5164	64.9869	45.2976	43.401	-0.66191	5.94638	0.000554736	0.00158577
VC0359	378505	378879	+	rpsL	374	30S ribosomal protein S12	7189.54	7740.23	4472.9	4951.66	-0.663756	12.4869	2.54509e-22	5.02391e-21
VC2039	2197042	2196041	-	-	1001	nucleoid-associated protein NdpA	100.688	101.845	59.7543	68.0607	-0.664165	6.32816	4.80155e-05	0.000165134
VCA0102	110690	110031	-	-	659	CbbY family protein	69.7074	57.2272	34.696	45.3738	-0.665489	5.7866	0.0009928	0.0027103
VCA1080	1033253	1034698	+	-	1445	HlyD family secretion protein	35.8219	33.9484	24.0945	19.7277	-0.666371	4.96158	0.0160267	0.0342285
VCA0193	209748	211091	+	-	1343	Na+/H+ antiporter	81.3253	81.4761	54.9354	47.3465	-0.668251	6.11556	0.00074003	0.00206762
VC2115	2271517	2272140	+	-	623	hypothetical protein	86.1661	69.8366	51.0803	46.3602	-0.677026	5.95985	0.000510187	0.00146849
VC0097	95062	95472	+	-	410	flagellar basal body protein FliL	34.8537	33.9484	23.1307	19.7277	-0.678504	4.93386	0.0151174	0.0325785
VC0834	895707	896165	+	-	458	toxin co-regulated pilus biosynthesis protein S	888.769	1173.64	491.527	797	-0.678719	9.55793	0.00473349	0.0114179
VC2660	2830757	2830191	-	-	566	elongation factor P	533.455	625.62	347.924	374.827	-0.681394	8.79716	1.49924e-07	7.52101e-07
VC0739	792954	794012	+	queA	1058	S-adenosylmethionine:tRNA ribosyltransferase-isomerase	200.409	197.87	123.364	124.285	-0.685006	7.26962	4.07475e-07	1.95027e-06
VC2766	2954046	2952475	-	-	1571	ATP synthase F0F1 subunit alpha	2666.31	2527.7	1366.64	1864.27	-0.685142	10.8894	2.38329e-10	1.60945e-09
VC2253	2409929	2408571	-	-	1358	hypothetical protein	174.269	171.682	104.088	110.475	-0.688945	7.16603	1.15824e-06	5.13814e-06
VC1145	1217044	1215368	-	-	1676	hypothetical protein	63.8985	64.0169	41.4425	37.4827	-0.69412	5.78998	0.000719774	0.00201609
VC1915	2065483	2063813	-	rpsA	1670	30S ribosomal protein S1	5356.82	5709.14	3311.54	3521.4	-0.695569	12.0341	7.13627e-16	8.32399e-15
VC2298	2452869	2453489	+	-	620	lipoprotein	278.83	269.647	145.531	193.332	-0.695612	7.79143	1.01288e-06	4.54162e-06
VC1256	1328669	1326384	-	-	2285	ribonucleotide-diphosphate reductase subunit alpha	461.812	465.578	281.423	290.984	-0.696043	8.43957	2.56149e-10	1.71245e-09
VC1354	1446005	1444812	-	-	1193	hypothetical protein	190.727	193.021	133.965	102.584	-0.696342	7.28308	7.54729e-05	0.000251025
VC0997	1063143	1064813	+	-	1670	glutaminyl-tRNA synthetase	402.754	397.681	237.09	256.46	-0.697741	8.28167	3.9508e-11	2.93538e-10
VC0458	489078	488788	-	-	290	hypothetical protein	64.8666	57.2272	38.5511	36.4963	-0.699956	5.80818	0.00088155	0.00242444
VC0175	176941	175343	-	-	1598	deoxycytidylate deaminase-like protein	37.7582	36.8582	25.0582	20.7141	-0.70051	4.85625	0.00904536	0.0204717
VC2361	2517140	2517517	+	-	377	autonomous glycyl radical cofactor GrcA	2595.63	2789.59	1674.08	1633.46	-0.703197	10.9007	8.48593e-05	0.000279458
VC1264	1337809	1339116	+	-	1307	iron-regulated protein A	64.8666	76.6263	50.1165	36.4963	-0.70399	6.03909	0.000484599	0.0014021
VC0517	552284	550407	-	-	1877	RNA polymerase sigma factor RpoD	956.541	868.108	517.549	602.682	-0.704069	9.45979	2.08495e-10	1.41947e-09
VC2376	2537655	2542118	+	gltB	4463	glutamate synthase subunit alpha	37.7582	33.9484	19.2756	24.6597	-0.705755	5.07157	0.010083	0.0225903
VC2571	2752517	2751525	-	-	992	DNA-directed RNA polymerase subunit alpha	15709.3	17394.2	9291.79	11000.2	-0.706101	13.5886	2.56709e-14	2.54876e-13
VC0999	1069965	1070759	+	truA	794	tRNA pseudouridine synthase A	129.733	137.733	89.6314	73.979	-0.706702	6.6928	9.07585e-07	4.09149e-06
VC0763	815529	817013	+	engA	1484	GTP-binding protein EngA	454.066	385.071	246.727	267.311	-0.706995	8.33575	6.95323e-06	2.71934e-05
VC2767	2954563	2954030	-	-	533	ATP synthase F0F1 subunit delta	1730.1	1730.4	1047.63	1071.22	-0.707676	10.4287	1.3917e-13	1.27013e-12
VCA0265	282297	282677	+	-	380	hypothetical protein	36.79	44.6178	29.8771	19.7277	-0.709028	5.32918	0.0142578	0.0308658
VC1005	1077320	1075995	-	-	1325	hypothetical protein	152.969	137.733	74.2109	103.571	-0.710605	6.83787	3.15783e-05	0.000111713
VC2310	2461969	2461535	-	-	434	hypothetical protein	109.402	97.9653	76.1385	50.3057	-0.711314	6.30416	0.0112509	0.0250054
VC0831	892950	894419	+	-	1469	toxin co-regulated pilus biosynthesis outer membrane protein C	1601.33	1836.12	907.879	1189.58	-0.712745	10.2645	0.00022427	0.000694029
VC0232	237292	236912	-	-	380	hypothetical protein	150.065	115.424	70.3558	91.7339	-0.71281	6.65838	2.29434e-05	8.31948e-05
VC2573	2753579	2753190	-	-	389	30S ribosomal protein S11	22451.6	25785.2	14250.4	15134.1	-0.715079	14.193	1.69288e-13	1.51814e-12
VC2472	2652690	2653661	+	-	971	hypothetical protein	129.733	120.274	70.3558	81.8701	-0.716091	6.58867	2.66925e-06	1.10892e-05
VC0305	317660	316344	-	-	1316	ATP-dependent RNA helicase RhlB	550.882	546.084	344.069	323.535	-0.716094	8.83754	1.84648e-07	9.19383e-07
VC0662	707977	709290	+	-	1313	branched-chain amino acid ABC transporter substrate-binding protein	218.804	201.75	108.907	146.972	-0.717982	7.35507	5.71483e-07	2.63689e-06
VC2585	2759290	2758973	-	rplX	317	50S ribosomal protein L24	16973.8	18487.3	10410.7	11145.2	-0.718155	13.6456	2.78553e-12	2.29445e-11
VC2676	2843866	2843315	-	-	551	cell division protein FtsN	74.5482	62.077	43.37	39.4555	-0.719751	5.94236	0.000247574	0.000759105
VCA0567	505381	506271	+	-	890	hypothetical protein	57.1213	64.0169	36.6236	36.4963	-0.726319	5.72018	0.000516685	0.00148434
VC1063	1131416	1130556	-	-	860	acyl-CoA thioesterase	106.497	111.545	62.6456	69.047	-0.727067	6.42729	2.25512e-05	8.19507e-05
VC0084	82454	83077	+	-	623	hypothetical protein	164.587	163.922	102.161	95.6795	-0.730448	7.05492	4.2223e-07	2.00965e-06
VCA0566	504647	505384	+	-	737	transcriptional regulator	152.969	172.652	89.6314	106.53	-0.731505	7.07315	1.12842e-06	5.01255e-06
VC0012	7397	8815	+	dnaA	1418	chromosome replication initiator DnaA	307.874	287.106	167.697	190.373	-0.732818	7.93213	5.3438e-08	2.82518e-07
VC0123	119004	118690	-	cyaY	314	frataxin-like protein	160.714	200.78	119.509	97.6523	-0.733597	7.18086	3.22751e-05	0.000114057
VC2420	2594421	2594939	+	-	518	flavodoxin FldB	94.8795	99.9052	56.8629	60.1696	-0.734212	6.37738	9.89418e-06	3.77654e-05
VC1716	1855691	1854354	-	-	1337	condesin subunit F	92.9432	94.0855	55.8992	56.224	-0.736962	6.36685	3.94426e-05	0.000137349
VC2356	2513228	2511798	-	-	1430	sodium/alanine symporter	274.957	247.338	134.929	178.536	-0.737342	7.59017	9.11538e-07	4.10377e-06
VC1126	1194737	1193367	-	-	1370	adenylosuccinate lyase	336.919	312.325	209.14	179.522	-0.739367	8.07217	1.12818e-06	5.01255e-06
VC1374	1468262	1466367	-	-	1895	molecular chaperone DnaK	112.306	114.454	74.2109	61.156	-0.741739	6.52634	3.53276e-06	1.44605e-05
VC1149	1221964	1220318	-	-	1646	glutamate decarboxylase	131.67	126.094	79.9936	73.979	-0.741942	6.76643	4.68597e-06	1.87687e-05
VC0594	622245	620872	-	-	1373	poly(A) polymerase	191.695	190.111	111.798	116.394	-0.742255	7.29972	3.00798e-08	1.629e-07
VC1254	1325155	1324877	-	-	278	(Fe-S)-binding protein	262.371	271.587	170.589	147.958	-0.744057	7.6084	5.50489e-08	2.90115e-07
VC2023	2177285	2176335	-	-	950	3-oxoacyl-ACP synthase	924.591	897.207	529.114	557.308	-0.7458	9.40017	1.39349e-13	1.27013e-12
VC1525	1640002	1640724	+	-	722	ABC transporter ATP-binding protein	38.7263	46.5578	24.0945	26.6324	-0.747282	5.11811	0.0133576	0.029049
VC1009	1079742	1079302	-	-	440	hypothetical protein	31.9492	22.3089	15.4205	16.7686	-0.749797	4.45538	0.0193278	0.0405011
VC1167	1239996	1240574	+	-	578	thymidine kinase	36.79	38.7981	23.1307	21.7005	-0.749925	5.24792	0.00523433	0.0124994
VC0365	383505	383981	+	-	476	bacterioferritin	34.8537	35.8883	22.1669	19.7277	-0.751419	4.94971	0.00691675	0.0161021
VC2577	2756046	2755612	-	rplO	434	50S ribosomal protein L15	15075.2	16885.9	8099.59	10854.2	-0.75387	13.5408	6.70512e-13	5.67723e-12
VC1297	1377395	1375995	-	asnC	1400	asparaginyl-tRNA synthetase	535.392	540.264	325.757	311.698	-0.754431	8.71949	4.23196e-11	3.13729e-10
VC0132	128431	126887	-	-	1544	hypothetical protein	53.2487	62.077	30.8409	37.4827	-0.754687	5.51705	0.000464471	0.00134765
VC2587	2760091	2759837	-	rpsQ	254	30S ribosomal protein S17	6625.11	8605.43	4470.97	4551.19	-0.755408	12.5782	4.01442e-12	3.23481e-11
VC2555	2737362	2737883	+	-	521	hypothetical protein	36.79	40.738	22.1669	23.6733	-0.755471	5.11015	0.00439599	0.010681
VC1986	2139780	2138926	-	-	854	hypothetical protein	81.3253	90.2057	52.044	49.3193	-0.757006	6.17718	1.69185e-05	6.2851e-05
VC0577	607546	608022	+	-	476	ClpXP protease specificity-enhancing factor	445.353	415.14	283.351	223.91	-0.761506	8.47511	3.46508e-07	1.66564e-06
VC1266	1340718	1341725	+	-	1007	hypothetical protein	39.6945	51.4075	29.8771	23.6733	-0.761804	5.3301	0.0017934	0.00469974
VC0964	1029651	1029142	-	-	509	PTS system glucose-specific transporter subunit	2200.62	2206.64	1292.43	1303.02	-0.763863	10.7588	3.03339e-20	5.05969e-19
VC2520	2706949	2706146	-	-	803	ABC transporter ATP-binding protein	177.173	165.862	92.5227	109.489	-0.764448	7.13111	2.92355e-08	1.59362e-07
VCA0571	508987	508604	-	-	383	hypothetical protein	140.383	139.673	86.7401	77.9245	-0.764564	6.89006	9.61308e-07	4.322e-06
VC1036	1104412	1102361	-	metG	2051	methionyl-tRNA synthetase	261.403	265.767	153.241	156.835	-0.765311	7.71889	9.04759e-10	5.71643e-09
VCA1071	1022770	1021280	-	-	1490	sodium/proline symporter	37.7582	55.2873	26.9858	27.6188	-0.766254	5.19898	0.00763329	0.017647
VC1743	1879014	1879925	+	-	911	hypothetical protein	36.79	34.9183	24.0945	17.755	-0.771178	4.9432	0.00839129	0.0191473
VC2399	2568311	2567529	-	-	782	cell division protein FtsQ	274.957	285.166	158.06	169.658	-0.773174	7.76569	1.95147e-08	1.07962e-07
VC0455	487645	486470	-	-	1175	coproporphyrinogen III oxidase	55.185	48.4977	28.9134	31.5644	-0.776105	5.25448	0.000686329	0.00192889
VC1426	1524945	1524175	-	potC	770	spermidine/putrescine ABC transporter membrane protein	332.078	332.694	195.647	192.345	-0.776374	7.949	7.2793e-10	4.66995e-09
VC2260	2416119	2415391	-	rpsB	728	30S ribosomal protein S2	8195.46	8955.58	4639.63	5369.89	-0.776964	12.6242	7.83578e-17	1.02914e-15
VC0430	461139	460153	-	-	986	hypothetical protein	115.211	105.725	60.718	68.0607	-0.778502	6.63065	4.40273e-06	1.77815e-05
VC0985	1048252	1050159	+	-	1907	heat shock protein 90	89.0706	82.446	44.3338	55.2376	-0.78461	5.95836	0.000106785	0.000347208
VC1518	1631723	1631247	-	-	476	hypothetical protein	95.8477	105.725	66.5007	50.3057	-0.784685	6.32987	0.00133428	0.00355697
VCA0207	224721	223891	-	nadE	830	NAD synthetase	94.8795	108.635	59.7543	58.1968	-0.785386	6.28538	1.62094e-06	6.97738e-06
VC2709	2880672	2880944	+	rpoZ	272	DNA-directed RNA polymerase subunit omega	555.723	679.937	329.612	386.663	-0.786914	8.95085	2.53496e-10	1.69812e-09
VC1391	1481602	1483008	+	-	1406	multidrug transporter	60.0258	56.2573	37.5874	29.5916	-0.787431	5.50209	0.000264235	0.000807223
VCA0612	547439	547849	+	mscL	410	large-conductance mechanosensitive channel	39.6945	51.4075	26.9858	25.646	-0.788152	5.31352	0.00129668	0.00346612
VC1152	1224633	1223698	-	-	935	hypothetical protein	99.7203	107.665	64.5732	55.2376	-0.788979	6.41895	1.16272e-06	5.15117e-06
VC2681	2848336	2849613	+	-	1277	malate oxidoreductase	418.244	495.646	246.727	282.107	-0.789412	8.37901	9.1321e-11	6.59409e-10
VC2532	2714147	2715007	+	-	860	hypothetical protein	101.657	105.725	67.4645	52.2785	-0.789445	6.49235	3.24141e-05	0.000114427
VC2574	2753955	2753599	-	rpsM	356	30S ribosomal protein S13	20328.4	21870.5	10631.4	13760.1	-0.790852	13.8994	7.78564e-14	7.35776e-13
VCA0495	429229	430101	+	-	872	hypothetical protein	108.434	80.5061	62.6456	46.3602	-0.79096	6.21078	0.00201212	0.00519941
VC0046	44808	44299	-	def	509	peptide deformylase	152.001	146.463	85.7763	85.8156	-0.797729	7.01819	1.05105e-07	5.32064e-07
VC0037	36430	36152	-	-	278	hypothetical protein	181.046	214.36	120.472	106.53	-0.799337	7.1353	1.53645e-06	6.66527e-06
VC2514	2703648	2702389	-	-	1259	UDP-N-acetylglucosamine 1-carboxyvinyltransferase	335.951	331.724	189.864	193.332	-0.800759	8.09012	9.81119e-10	6.15228e-09
VC2396	2564949	2564032	-	lpxC	917	UDP-3-O-[3-hydroxymyristoyl] N-acetylglucosamine deacetylase	903.292	875.868	529.114	491.22	-0.801799	9.44354	9.34144e-15	9.67797e-14
VC0951	1016607	1016137	-	-	470	rRNA large subunit methyltransferase	163.619	162.952	91.559	95.6795	-0.802038	7.00728	2.18829e-08	1.20663e-07
VC1319	1403647	1402325	-	-	1322	sensor histidine kinase	54.2169	51.4075	34.696	25.646	-0.803071	5.49198	0.0012192	0.00328268
VCA0801	741911	743215	+	-	1304	inosine-guanosine kinase	147.16	145.493	92.5227	74.9654	-0.803128	6.91964	8.63085e-06	3.32241e-05
VC2082	2241531	2242319	+	-	788	zinc ABC transporter ATP-binding protein	46.4716	45.5878	26.022	26.6324	-0.803375	5.33721	0.00100604	0.00274421
VC0917	979457	980575	+	-	1118	UDP-N-acetylglucosamine 2-epimerase	99.7203	74.6864	26.022	73.979	-0.803601	6.24208	0.0211729	0.0440081
VC0526	558865	559668	+	uppP	803	UDP pyrophosphate phosphatase	66.8029	76.6263	38.5511	43.401	-0.806548	5.84074	3.35165e-05	0.00011782
VC2635	2805704	2808211	+	-	2507	penicillin-binding protein 1A	121.988	132.884	71.3196	73.979	-0.809961	6.58662	4.45045e-08	2.3679e-07
VC1579	1690151	1688481	-	-	1670	enterobactin synthetase subunit F	337.887	387.981	239.017	174.59	-0.810695	8.06696	0.00167017	0.00440102
VC0486	516560	517342	+	-	782	DeoR family transcriptional regulator	120.052	103.785	36.6236	90.7475	-0.814042	6.59052	0.0201884	0.0421984
VC0806	860789	862405	+	-	1616	hypothetical protein	119.083	105.725	64.5732	63.1287	-0.81463	6.52348	1.554e-06	6.73265e-06
VCA0061	67304	68662	+	-	1358	DEAD/DEAH box helicase	193.632	173.622	117.581	90.7475	-0.815973	7.17942	1.70072e-06	7.30194e-06
VC2436	2610550	2611866	+	tolC	1316	outer membrane channel protein	510.22	505.346	271.786	303.807	-0.819431	8.60306	2.94449e-15	3.19962e-14
VC1526	1640678	1641289	+	mobA	611	molybdopterin-guanine dinucleotide biosynthesis protein MobA	37.7582	48.4977	25.0582	23.6733	-0.820069	5.23517	0.00212806	0.005482
VC0393	417599	415806	-	-	1793	hypothetical protein	23.2358	25.2188	12.5291	14.7958	-0.82218	4.48549	0.0169657	0.0358212
VC2138	2293420	2293010	-	fliS	410	flagellar protein FliS	131.67	133.854	93.4865	56.224	-0.823263	6.84166	5.27186e-05	0.000179825
VCA0471	416321	416476	+	-	155	hypothetical protein	34.8537	22.3089	17.348	14.7958	-0.824791	4.5551	0.0106667	0.023818
VCA0808	753162	752470	-	-	692	NodN-like protein	270.116	257.038	147.458	149.931	-0.825427	7.50206	1.859e-06	7.88006e-06
VCA1072	1023541	1022843	-	-	698	hypothetical protein	25.1721	40.738	20.2393	16.7686	-0.827131	4.77553	0.0170925	0.0360661
VC1061	1129967	1128900	-	-	1067	cysteine synthase/cystathionine beta-synthase family protein	36.79	46.5578	26.9858	19.7277	-0.829627	5.29046	0.00322804	0.00803737
VC0568	601728	602831	+	-	1103	hypothetical protein	43.5671	32.9784	20.2393	22.6869	-0.832017	4.90155	0.0020794	0.00536911
VC1428	1526919	1525786	-	potA	1133	putrescine/spermidine ABC transporter ATPase protein	591.545	638.229	318.047	371.868	-0.834122	8.84425	3.0228e-11	2.28146e-10
VC1524	1639295	1639993	+	-	698	ABC transporter permease	65.8348	82.446	46.2614	36.4963	-0.838315	5.94978	0.00218965	0.00561931
VC1860	2000266	2001072	+	-	806	exonuclease III	129.733	123.184	78.0661	63.1287	-0.838316	6.68652	9.8771e-08	5.03054e-07
VC1837	1979557	1978487	-	-	1070	TolA protein	68.7393	94.0855	53.9716	36.4963	-0.842905	6.06543	9.61241e-06	3.6732e-05
VC1303	1385221	1383845	-	-	1376	para-aminobenzoate synthase component I	37.7582	35.8883	22.1669	18.7413	-0.843078	4.92186	0.0022782	0.00581046
VC0008	5608	4871	-	-	737	amino acid ABC transporter ATP-binding protein	25.1721	22.3089	15.4205	10.8503	-0.845182	4.46522	0.0155431	0.0333612
VC2598	2765995	2765252	-	-	743	23S rRNA (guanosine-2'-O-)-methyltransferase	176.205	172.652	101.197	92.7203	-0.845775	7.10038	1.25185e-09	7.77688e-09
VCA1059	1010002	1010619	+	-	617	hypothetical protein	87.1343	81.4761	51.0803	42.4146	-0.847574	6.14614	2.59221e-06	1.0796e-05
VC1026	1094716	1095198	+	moaC	482	molybdenum cofactor biosynthesis protein MoaC	204.281	263.827	134.929	124.285	-0.851733	7.54925	1.33464e-06	5.85069e-06
VC1912	2062815	2061646	-	-	1169	hypothetical protein	72.6119	63.047	38.5511	36.4963	-0.851736	5.92168	0.000362798	0.00107106
VC2106	2263275	2263727	+	fur	452	ferric uptake regulator	363.059	409.32	192.756	234.76	-0.85359	8.29359	1.00952e-08	5.80651e-08
VC1318	1402112	1401339	-	-	773	outer membrane protein OmpV	2575.3	3373.5	1676.97	1610.77	-0.855442	11.0961	0.000147835	0.000472231
VC0166	164262	163666	-	-	596	TetR family transcriptional regulator	309.811	315.235	155.168	190.373	-0.855525	7.7147	1.55463e-09	9.60415e-09
VC1169	1243054	1242248	-	trpA	806	tryptophan synthase subunit alpha	23.2358	28.1286	17.348	10.8503	-0.855657	4.56445	0.0107217	0.0238928
VC0080	77859	79055	+	-	1196	hypothetical protein	51.3124	51.4075	29.8771	26.6324	-0.858413	5.30222	0.000227673	0.000701308
VC2234	2388824	2389294	+	rnhA	470	ribonuclease H	88.1024	85.3559	46.2614	49.3193	-0.858706	6.1293	1.41934e-06	6.21379e-06
VCA0763	708192	706534	-	-	1658	hypothetical protein	168.46	167.802	93.4865	91.7339	-0.859354	7.01939	8.84168e-10	5.59694e-09
VC0343	364889	365353	+	-	464	hypothetical protein	77.4527	89.2357	47.2251	44.3874	-0.861242	6.10963	4.67553e-06	1.87687e-05
VC0467	496862	496299	-	-	563	hypothetical protein	65.8348	60.1371	33.7322	35.5099	-0.861591	5.63514	3.99542e-05	0.000138868
VC1017	1086908	1086327	-	-	581	Na(+)-translocating NADH-quinone reductase subunit E	110.37	88.2657	51.0803	58.1968	-0.861744	6.26914	3.23673e-06	1.33305e-05
VC2536	2718330	2718911	+	-	581	hypothetical protein	217.836	239.578	128.183	123.298	-0.862161	7.48299	3.99781e-10	2.63051e-09
VC1511	1624351	1623278	-	-	1073	formate dehydrogenase cytochrome B556 subunit	82.2935	129.004	54.9354	61.156	-0.863003	6.38745	0.000493232	0.00142584
VC0389	408840	407506	-	-	1334	Na+/H+ antiporter	80.3572	79.5362	40.4787	47.3465	-0.863912	5.98263	3.31017e-06	1.35827e-05
VC0276	282479	280887	-	purH	1592	bifunctional phosphoribosylaminoimidazolecarboxamide formyltransferase/IMP cyclohydrolase	31.9492	35.8883	19.2756	17.755	-0.868333	4.84451	0.00272232	0.00686445
VC2179	2324858	2323770	-	prfA	1088	peptide chain release factor 1	182.014	165.862	96.3778	93.7067	-0.870943	7.13118	6.83868e-10	4.41273e-09
VC0326	339213	339701	+	rplJ	488	50S ribosomal protein L10	15027.8	17032.4	8567.03	8942.58	-0.872633	13.4947	3.89313e-21	6.90823e-20
VC2610	2779722	2780711	+	-	989	hydrolase	63.8985	52.3775	33.7322	29.5916	-0.873264	5.72182	6.66976e-05	0.000224072
VC2176	2322507	2321695	-	-	812	hypothetical protein	108.434	92.1456	53.9716	55.2376	-0.875875	6.37181	1.50666e-06	6.56165e-06
VCA0059	66774	66526	-	-	248	major outer membrane lipoprotein	422.117	554.813	346.96	184.454	-0.877517	8.72286	0.000619073	0.00175465
VC2261	2416460	2417302	+	-	842	methionine aminopeptidase	297.225	335.604	177.335	166.699	-0.878387	7.89838	8.46168e-14	7.92926e-13
VCA0469	415268	415582	+	-	314	hypothetical protein	27.1084	35.8883	18.3118	15.7822	-0.879855	4.52968	0.00809236	0.0185413
VC2381	2545920	2546750	+	-	830	hypothetical protein	21.2995	18.4291	12.5291	8.87748	-0.881916	4.27385	0.0226869	0.0467698
VCA1073	1026682	1023563	-	-	3119	bifunctional proline dehydrogenase/pyrroline-5-carboxylate dehydrogenase	18.395	21.339	12.5291	8.87748	-0.881916	4.20111	0.0226869	0.0467698
VC2324	2477288	2478202	+	-	914	LysR family transcriptional regulator	24.204	28.1286	14.4567	13.8094	-0.882493	4.50701	0.0081055	0.0185586
VC1219	1296440	1297423	+	pheS	983	phenylalanyl-tRNA synthetase subunit alpha	315.62	333.664	178.299	173.604	-0.883081	8.02771	1.10425e-10	7.85452e-10
VCA0528	463368	462424	-	rbgA	944	ribosomal biogenesis GTPase	87.1343	91.1756	53.0078	43.401	-0.8838	6.25513	5.41057e-07	2.5069e-06
VC1685	1819058	1819828	+	-	770	hypothetical protein	24.204	17.4592	12.5291	9.86386	-0.886792	4.28088	0.0187596	0.0393846
VC0567	601574	601137	-	-	437	cytochrome d ubiquinol oxidase subunit III	451.162	489.826	292.989	215.032	-0.887653	8.56253	4.66638e-14	4.53849e-13
VC0942	1008647	1008294	-	-	353	hypothetical protein	76.4845	69.8366	47.2251	31.5644	-0.887836	6.08414	7.09592e-06	2.7719e-05
VC0044	43302	41998	-	-	1304	sun protein	142.319	135.793	74.2109	75.9518	-0.888265	6.7993	1.20786e-08	6.85277e-08
VC0580	609624	609256	-	-	368	hypothetical protein	105.529	134.824	58.7905	71.0198	-0.888438	6.47012	1.51146e-05	5.65906e-05
VCA0768	712718	711450	-	-	1268	DEAD/DEAH box helicase	57.1213	53.3474	36.6236	22.6869	-0.891263	5.46039	0.000395386	0.00116417
VC0523	557823	557197	-	-	626	glycerol-3-phosphate acyltransferase PlsY	71.6437	59.1671	40.4787	29.5916	-0.89584	5.70162	1.49707e-05	5.61567e-05
VC0843	904648	905556	+	-	908	TagE protein	218.804	194.961	115.653	106.53	-0.896006	7.27534	4.42966e-07	2.09311e-06
VC1456	1567341	1566967	-	-	374	cholera enterotoxin subunit B	249.785	422.9	175.408	185.441	-0.898126	7.9686	0.00110936	0.00299906
VC2582	2758056	2757664	-	rpsH	392	30S ribosomal protein S8	14833.2	16761.8	7748.78	9199.04	-0.89861	13.425	1.58878e-15	1.77858e-14
VC1878	2023629	2021881	-	-	1748	lipid transporter ATP-binding/permease	83.2616	96.9953	48.1889	48.3329	-0.899367	6.19385	3.15989e-07	1.52503e-06
VC0943	1009781	1008816	-	-	965	lipoyl synthase	234.294	240.548	131.074	123.298	-0.89949	7.56996	2.1631e-11	1.64751e-10
VC0592	620369	619575	-	panB	794	3-methyl-2-oxobutanoate hydroxymethyltransferase	202.345	174.592	94.4503	107.516	-0.900417	7.13503	2.01252e-11	1.54339e-10
VC2028	2180832	2179885	-	-	947	ribosomal large subunit pseudouridine synthase C	96.8158	89.2357	47.2251	52.2785	-0.902142	6.23449	2.47263e-07	1.21305e-06
VC0522	556336	557148	+	-	812	beta-ketoadipate enol-lactone hydrolase	74.5482	65.9568	36.6236	38.4691	-0.902199	5.93156	6.26543e-06	2.46461e-05
VC0027	24788	23256	-	-	1532	threonine dehydratase	41.6308	40.738	21.2031	22.6869	-0.905066	5.22271	0.000584001	0.00166089
VC1753	1887601	1888905	+	-	1304	paraquat-inducible protein A	24.204	27.1587	14.4567	12.823	-0.90584	4.65468	0.00733765	0.0170581
VC0579	609252	608662	-	-	590	phosphoheptose isomerase	132.638	127.064	65.5369	72.9926	-0.906307	6.71958	1.57912e-08	8.80927e-08
VC1621	1741764	1743101	+	-	1337	agglutination protein	336.919	336.574	162.879	196.291	-0.907306	8.08597	2.25588e-10	1.52959e-09
VC0339	359878	359021	-	psd	857	phosphatidylserine decarboxylase	239.135	203.69	122.4	113.434	-0.907896	7.40355	4.30353e-10	2.81297e-09
VC0711	759675	762248	+	-	2573	clpB protein	53.2487	32.9784	24.0945	21.7005	-0.908824	5.15253	0.000428889	0.00125177
VC2531	2713688	2714134	+	-	446	PTS system nitrogen regulatory subunit IIA	218.804	241.518	109.871	135.135	-0.910181	7.39911	2.08847e-09	1.27603e-08
VC0021	19867	18950	-	glyQ	917	glycyl-tRNA synthetase subunit alpha	527.646	544.144	293.952	275.202	-0.912582	8.71885	7.6309e-15	8.0305e-14
VC2463	2646980	2645187	-	-	1793	GTP-binding protein LepA	449.226	412.23	238.053	217.991	-0.916959	8.38643	9.24377e-11	6.64595e-10
VC1446	1545396	1543231	-	-	2165	toxin secretion transporter	17.4269	25.2188	11.5653	10.8503	-0.919768	4.16063	0.0140178	0.0303857
VC0833	894855	895691	+	-	836	toxin co-regulated pilus biosynthesis protein D	1001.08	1204.68	511.766	653.974	-0.920031	9.56948	2.37433e-05	8.57226e-05
VC2492	2672987	2674390	+	-	1403	isopropylmalate isomerase large subunit	74.5482	86.3258	46.2614	38.4691	-0.921403	6.08338	8.38657e-07	3.80131e-06
VC1208	1284099	1283779	-	-	320	dsDNA-mimic protein	208.154	253.158	159.987	82.8565	-0.923536	7.54241	0.000105523	0.00034344
VC2512	2701112	2701501	+	-	389	hypothetical protein	397.913	417.08	236.126	192.345	-0.92649	8.40814	1.20041e-10	8.50227e-10
VC0237	242636	241437	-	-	1199	hypothetical protein	54.2169	59.1671	27.9496	31.5644	-0.928079	5.32995	3.40127e-05	0.000119438
VC2073	2230785	2230189	-	-	596	hypothetical protein	51.3124	41.708	25.0582	23.6733	-0.928945	5.20561	0.000180085	0.000564628
VC2505	2693391	2692654	-	-	737	ribosomal large subunit pseudouridine synthase A	132.638	142.583	73.2472	71.0198	-0.930439	6.7494	8.43854e-09	4.87885e-08
VC1131	1199268	1200869	+	-	1601	hypothetical protein	282.702	334.634	138.784	184.454	-0.933783	7.81976	1.48368e-07	7.45417e-07
VC2584	2758948	2758409	-	rplE	539	50S ribosomal protein L5	15006.5	16203.1	8166.1	8159.39	-0.93485	13.4188	2.37971e-21	4.3381e-20
VCA0623	557117	558067	+	-	950	transaldolase B	359.187	398.651	210.104	185.441	-0.937262	8.21677	2.57138e-08	1.41088e-07
VC2163	2312096	2311860	-	-	236	hypothetical protein	149.096	156.162	65.5369	93.7067	-0.939487	6.89492	1.0313e-06	4.61184e-06
VC1639	1764914	1766302	+	-	1388	sensor histidine kinase	32.9174	27.1587	20.2393	10.8503	-0.940083	4.5805	0.00261901	0.006629
VCA0488	425627	425884	+	-	257	hypothetical protein	63.8985	96.9953	54.9354	28.6052	-0.940223	5.92988	0.000290269	0.000877116
VC1168	1241932	1240676	-	-	1256	proton/glutamate symporter	29.0448	32.9784	17.348	14.7958	-0.941643	4.73049	0.0021797	0.00560206
VC1011	1080999	1080358	-	-	641	endonuclease III	65.8348	56.2573	33.7322	29.5916	-0.94352	5.6736	1.48672e-05	5.58524e-05
VC1516	1630456	1628795	-	-	1661	(Fe-S)-binding protein	139.415	183.321	91.559	75.9518	-0.944354	6.90016	1.9538e-05	7.17038e-05
VC0296	304232	303771	-	-	461	acetyl-CoA carboxylase biotin carboxyl carrier protein subunit	1554.86	1745.92	878.002	836.456	-0.944848	10.2388	1.71418e-22	3.40386e-21
VC1186	1261385	1260621	-	-	764	SanA protein	44.5353	55.2873	27.9496	23.6733	-0.946572	5.40637	7.93349e-05	0.000262821
VC0219	226479	226646	+	rpmG	167	50S ribosomal protein L33	1907.27	2197.91	1395.55	733.871	-0.946675	10.8359	5.67009e-06	2.25184e-05
VC0164	162529	159419	-	-	3110	multidrug resistance protein	323.365	310.385	170.589	157.822	-0.947519	7.83562	5.72737e-13	4.8991e-12
VC0570	603055	603483	+	rplM	428	50S ribosomal protein L13	16008.5	17895.6	8492.82	9064.89	-0.949364	13.5512	2.62234e-30	9.40658e-29
VC1630	1755679	1754996	-	-	683	ABC transporter ATP-binding protein	133.606	139.673	70.3558	71.0198	-0.949695	6.74157	1.40902e-10	9.85427e-10
VC2572	2753162	2752542	-	rpsD	620	30S ribosomal protein S4	14212.6	16341.8	6899.69	8915.95	-0.95006	13.3743	6.37085e-18	9.12153e-17
VC2002	2154733	2155737	+	-	1004	hypothetical protein	23.2358	18.4291	11.5653	9.86386	-0.950219	4.38852	0.0125777	0.0275503
VC0341	361157	361702	+	-	545	oligoribonuclease	77.4527	71.7765	41.4425	35.5099	-0.952062	5.96533	1.09565e-06	4.88647e-06
VC2654	2825339	2824905	-	-	434	hypothetical protein	518.933	470.427	241.908	269.283	-0.952743	8.58829	5.69138e-15	6.06596e-14
VC1658	1789608	1790861	+	-	1253	serine transporter	25.1721	20.369	9.63778	13.8094	-0.953642	4.40843	0.00861615	0.01958
VC1913	2063108	2062827	-	-	281	hypothetical protein	182.982	214.36	102.161	102.584	-0.95569	7.23072	2.02536e-10	1.38172e-09
VC0684	732230	732664	+	-	434	FKBP-type peptidylprolyl isomerase	100.688	109.605	51.0803	57.2104	-0.956764	6.45651	2.79003e-08	1.52583e-07
VC2600	2768612	2770480	+	-	1868	hypothetical protein	51.3124	47.5277	26.022	24.6597	-0.959879	5.05049	7.0993e-05	0.000237307
VCA0921	873605	872487	-	-	1118	hypothetical protein	137.479	176.531	85.7763	74.9654	-0.964086	6.91667	6.84274e-09	3.99779e-08
VC0829	891203	892495	+	-	1292	toxin co-regulated pilus biosynthesis protein B	1208.26	1277.43	590.796	682.579	-0.965048	9.80327	2.20698e-12	1.82692e-11
VC2226	2380542	2381582	+	-	1040	phosphoribosylaminoimidazole synthetase	33.8855	32.9784	18.3118	15.7822	-0.965488	4.89839	0.00112604	0.00304167
VC2515	2703910	2703656	-	-	254	BolA/YrbA family protein	280.766	355.973	154.205	171.631	-0.966509	7.89683	1.3827e-13	1.26722e-12
VC1842	1981684	1981577	-	-	107	hypothetical protein	531.519	638.229	278.532	319.589	-0.967595	8.64609	4.60586e-07	2.1641e-06
VC0633	675880	674828	-	-	1052	outer membrane protein OmpU	6858.43	5273.64	2903.86	3285.65	-0.970946	12.1398	1.27399e-14	1.2997e-13
VC2390	2558435	2557296	-	-	1139	carbamoyl phosphate synthase small subunit	78.4208	78.5662	35.6598	44.3874	-0.971275	6.06204	1.23484e-06	5.44178e-06
VC0050	47679	48251	+	-	572	DNA topoisomerase I-like protein	48.4079	41.708	22.1669	23.6733	-0.972071	5.28234	0.000129248	0.000415787
VC0888	946691	947425	+	-	734	tRNA pseudouridine synthase C	70.6756	60.1371	34.696	31.5644	-0.978016	5.67587	4.64458e-06	1.86679e-05
VCA0079	89148	90440	+	-	1292	hypothetical protein	342.728	337.544	175.408	169.658	-0.978547	7.95366	3.53781e-17	4.7782e-16
VC0992	1058407	1056821	-	-	1586	glutathione-regulated potassium-efflux system protein KefB	15.4905	21.339	9.63778	8.87748	-0.981936	4.08453	0.0164283	0.0349743
VC1424	1522929	1521892	-	-	1037	spermidine/putrescine ABC transporter substrate-binding protein	214.931	226.969	108.907	114.421	-0.984063	7.32102	3.06507e-12	2.50615e-11
VC2620	2788972	2790384	+	rimO	1412	ribosomal protein S12 methylthiotransferase	113.275	118.334	69.3921	47.3465	-0.984131	6.50723	1.24735e-08	7.0409e-08
VC2188	2335795	2334656	-	-	1139	flagellin	261.403	280.316	161.915	111.462	-0.984268	7.64691	4.84696e-11	3.54594e-10
VC0958	1023570	1022053	-	lnt	1517	apolipoprotein N-acyltransferase	29.0448	31.0385	17.348	12.823	-0.985523	4.7631	0.0017351	0.00456131
VC1187	1261726	1261358	-	-	368	hypothetical protein	39.6945	35.8883	18.3118	19.7277	-0.986687	5.00152	0.000404361	0.00118955
VC2015	2170253	2169279	-	-	974	DNA polymerase III subunit delta'	49.3761	53.3474	26.022	25.646	-0.987889	5.34497	3.30618e-05	0.000116467
VCA0874	827514	827717	+	-	203	hypothetical protein	271.084	193.021	124.327	109.489	-0.988172	7.42993	0.00180889	0.0047255
VC0342	364684	363575	-	-	1109	(Fe-S)-binding protein	57.1213	57.2272	28.9134	28.6052	-0.988229	5.426	1.14444e-05	4.34763e-05
VC0315	331051	329711	-	pssA	1340	phosphatidylserine synthase	91.9751	96.0254	48.1889	46.3602	-0.989435	6.20506	8.71488e-08	4.49349e-07
VC2744	2918595	2916766	-	-	1829	GTP-binding protein TypA	1534.53	1425.83	802.827	681.593	-0.995601	10.0662	6.11184e-11	4.43241e-10
VC0835	896155	897666	+	-	1511	toxin co-regulated pilus biosynthesis protein T	584.768	683.817	289.134	346.222	-0.997666	8.87114	1.97408e-10	1.3495e-09
VC1895	2042480	2042091	-	-	389	hypothetical protein	75.5164	94.0855	44.3338	40.4418	-0.997812	6.10132	6.4108e-05	0.000215807
VC1839	1980701	1980018	-	-	683	TolQ protein	250.753	232.789	133.001	108.503	-0.999676	7.48722	2.68636e-13	2.36456e-12
VC1701	1833589	1834029	+	-	440	hypothetical protein	58.0895	55.2873	30.8409	25.646	-1.00054	5.39916	1.01486e-05	3.86921e-05
VC0452	484259	483198	-	-	1061	A/G-specific adenine glycosylase	32.9174	41.708	16.3842	20.7141	-1.00536	5.0634	0.000358241	0.00105948
VC0213	221341	220385	-	-	956	lipid A biosynthesis lauroyl acyltransferase	76.4845	66.9268	38.5511	32.5508	-1.00841	5.91681	5.44468e-07	2.5192e-06
VC2549	2732684	2733322	+	-	638	methionine sulfoxide reductase A	25.1721	28.1286	12.5291	13.8094	-1.01103	4.61254	0.00267056	0.00674924
VC2734	2908162	2907245	-	-	917	general secretion pathway protein C	60.994	63.047	32.7685	28.6052	-1.0111	5.76192	3.12563e-06	1.29048e-05
VC2143	2298794	2297661	-	-	1133	flagellin	618.653	712.916	405.751	252.515	-1.01551	8.97193	2.67305e-07	1.2999e-06
VC1265	1339323	1340708	+	-	1385	hypothetical protein	45.5034	55.2873	27.9496	21.7005	-1.01571	5.40746	2.59036e-05	9.27194e-05
VCA0447	400356	401048	+	-	692	hemagglutinin associated protein	20.3313	21.339	10.6016	9.86386	-1.01656	4.07183	0.00820031	0.0187629
VC1407	1499666	1500859	+	-	1193	ATP-dependent RNA helicase RhlE	76.4845	69.8366	42.4063	29.5916	-1.01775	5.96891	3.39502e-07	1.63431e-06
VC1487	1593205	1592963	-	-	242	hypothetical protein	128.765	127.064	65.5369	60.1696	-1.023	6.52212	1.48857e-11	1.14685e-10
VCA0896	850221	851726	+	-	1505	glucose-6-phosphate 1-dehydrogenase	213.963	196.901	106.016	95.6795	-1.0251	7.27407	5.38245e-10	3.507e-09
VC0236	241440	240400	-	-	1040	ADP-heptose--LPS heptosyltransferase II	120.052	118.334	51.0803	66.0879	-1.0252	6.57419	7.00745e-10	4.5129e-09
VC1899	2046682	2047833	+	-	1151	hypothetical protein	70.6756	68.8667	32.7685	35.5099	-1.02921	5.69473	2.44789e-06	1.02205e-05
VC2110	2267483	2269507	+	mnmC	2024	5-methylaminomethyl-2-thiouridine methyltransferase	34.8537	29.0986	16.3842	14.7958	-1.02992	4.65202	0.000781932	0.00217015
VC0754	806058	806252	+	-	194	hypothetical protein	91.9751	87.2958	50.1165	37.4827	-1.02996	6.21223	0.000412804	0.00121103
VC1909	2059194	2059982	+	-	788	hypothetical protein	98.7522	108.635	49.1527	52.2785	-1.03047	6.37333	1.18997e-08	6.76274e-08
VCA0349	343802	343518	-	-	284	RelB protein	27.1084	34.9183	14.4567	15.7822	-1.03114	4.77054	0.00101284	0.00276048
VC0581	611416	609611	-	-	1805	lipoprotein	163.619	179.441	79.0298	88.7748	-1.0314	7.08519	2.01522e-12	1.67233e-11
VC0223	228876	229913	+	-	1037	ADP-heptose--LPS heptosyltransferase II	65.8348	64.0169	31.8047	31.5644	-1.03215	5.75592	1.20542e-06	5.3262e-06
VCA0166	184257	184469	+	-	212	cold shock transcriptional regulator CspA	2178.36	2321.1	1199.9	996.25	-1.03457	10.7839	5.38433e-11	3.91331e-10
VCA0005	4445	4723	+	-	278	hypothetical protein	200.409	199.81	92.5227	102.584	-1.03599	7.38422	4.12495e-07	1.97147e-06
VC0525	558362	558868	+	-	506	2-amino-4-hydroxy-6-hydroxymethyldihydropteridine pyrophosphokinase	102.625	109.605	54.9354	48.3329	-1.03638	6.32682	5.57549e-10	3.6257e-09
VC0466	496218	495796	-	-	422	Holliday junction resolvase-like protein	28.0766	20.369	12.5291	10.8503	-1.04245	4.35618	0.00340305	0.00844687
VC1079	1147248	1146259	-	-	989	hypothetical protein	186.855	191.081	103.124	79.8973	-1.04393	7.14775	9.11713e-09	5.25298e-08
VC0091	89985	89116	-	-	869	O-methyltransferase-like protein	35.8219	36.8582	20.2393	14.7958	-1.04513	5.10954	0.00044685	0.00130191
VC2248	2403983	2403195	-	-	788	UDP-N-acetylglucosamine acyltransferase	323.365	287.106	140.712	154.863	-1.04635	7.80136	1.62126e-15	1.80887e-14
VC1052	1121596	1121994	+	-	398	hypothetical protein	20.3313	24.2488	9.63778	11.8366	-1.04697	4.41646	0.00494155	0.0118683
VC2177	2322906	2322523	-	-	383	hypothetical protein	68.7393	72.7465	36.6236	31.5644	-1.04914	5.76655	2.74318e-07	1.33206e-06
VC0229	234601	233672	-	-	929	hypothetical protein	82.2935	81.4761	39.5149	39.4555	-1.04998	5.95986	1.79344e-06	7.65079e-06
VC2413	2584894	2582987	-	aceF	1907	dihydrolipoamide acetyltransferase	1433.84	2045.63	695.848	979.482	-1.05443	10.2491	1.31215e-05	4.96295e-05
VC0154	144972	143863	-	-	1109	tRNA (uracil-5-)-methyltransferase	108.434	106.695	54.9354	48.3329	-1.05621	6.28064	8.86817e-08	4.55843e-07
VCA0076	86223	84847	-	-	1376	hypothetical protein	16.4587	18.4291	8.67401	7.89109	-1.06273	4.10885	0.012722	0.0278117
VC1835	1977088	1976570	-	-	518	peptidoglycan-associated lipoprotein	1402.86	1462.69	658.261	712.171	-1.0642	9.99875	1.63661e-22	3.289e-21
VCA0036	45297	44080	-	-	1217	serine/threonine transporter SstT	151.033	157.132	64.5732	82.8565	-1.06424	6.84933	3.5884e-12	2.91973e-11
VC1106	1176331	1176960	+	-	629	preprotein translocase SecA subunit-like protein	97.784	90.2057	49.1527	40.4418	-1.06558	6.20834	2.97589e-09	1.78875e-08
VC0030	27877	27593	-	ilvM	284	acetolactate synthase 2 regulatory subunit	51.3124	73.7164	26.022	33.5371	-1.06858	5.71715	2.21223e-06	9.25974e-06
VC0269	274509	275708	+	-	1199	mannose-6-phosphate isomerase	144.256	146.463	69.3921	69.047	-1.069	6.78133	9.12912e-12	7.149e-11
VCA0897	851723	852439	+	-	716	6-phosphogluconolactonase	167.491	180.411	90.5952	74.9654	-1.06917	7.11936	1.09221e-09	6.81052e-09
VC0114	108920	109468	+	-	548	hypothetical protein	247.849	256.068	132.038	107.516	-1.07098	7.53215	5.95186e-13	5.06516e-12
VCA1035	986185	986433	+	-	248	hypothetical protein	214.931	290.986	135.893	104.557	-1.07159	7.66319	2.66349e-07	1.29714e-06
VC2254	2411134	2409926	-	-	1208	1-deoxy-D-xylulose 5-phosphate reductoisomerase	138.447	124.154	58.7905	66.0879	-1.07183	6.64152	3.66777e-11	2.74959e-10
VC1923	2075242	2073941	-	tig	1301	trigger factor	873.279	915.636	440.447	409.35	-1.07345	9.39977	1.09184e-22	2.24838e-21
VC1622	1743103	1743741	+	-	638	hypothetical protein	229.454	234.729	108.907	111.462	-1.07404	7.47582	1.52737e-10	1.06152e-09
VC2097	2258535	2259308	+	-	773	esterase	67.7711	82.446	34.696	36.4963	-1.07496	5.81321	6.46286e-08	3.39529e-07
VC0307	318296	319555	+	rho	1259	transcription termination factor Rho	569.277	554.813	296.844	233.774	-1.08226	8.79716	1.18769e-08	6.7613e-08
VC2570	2751498	2751112	-	rplQ	386	50S ribosomal protein L17	8448.15	9182.55	3699.95	4620.23	-1.08347	12.6017	6.10455e-27	1.77085e-25
VC1320	1404377	1403673	-	-	704	DNA-binding response regulator	89.0706	78.5662	47.2251	31.5644	-1.08385	5.87237	3.00409e-08	1.629e-07
VC2466	2649160	2648522	-	-	638	sigma-E factor negative regulatory protein RseA	469.557	455.878	208.176	227.855	-1.08569	8.39366	2.43874e-19	3.8017e-18
VC0952	1016927	1016610	-	-	317	hypothetical protein	206.218	247.338	107.943	105.543	-1.08609	7.38225	4.74479e-12	3.77771e-11
VC0576	606911	607546	+	sspA	635	stringent starvation protein A	1008.82	946.674	444.302	469.52	-1.09746	9.38648	7.58814e-17	1.00055e-15
VC0122	116053	118584	+	cyaA	2531	adenylate cyclase	203.313	197.87	97.3416	89.7612	-1.09906	7.20571	9.54382e-10	5.99589e-09
VC1638	1764280	1764939	+	-	659	DNA-binding response regulator	44.5353	56.2573	30.8409	15.7822	-1.1035	5.33508	5.25134e-05	0.000179309
VC2619	2788718	2788137	-	-	581	para-aminobenzoate synthase component II	31.9492	29.0986	15.4205	12.823	-1.10393	4.75284	0.000517027	0.00148434
VCA0504	433594	433310	-	-	284	RelB protein	37.7582	35.8883	19.2756	14.7958	-1.10441	4.8717	0.000127488	0.000410917
VC0293	302204	301317	-	prmA	887	ribosomal protein L11 methyltransferase	365.964	383.132	192.756	154.863	-1.10618	8.13985	4.50907e-15	4.83674e-14
VCA0323	328314	328018	-	-	296	hypothetical protein	39.6945	69.8366	21.2031	29.5916	-1.10694	5.33242	3.54463e-05	0.000124211
VC0443	472571	471723	-	ksgA	848	dimethyladenosine transferase	348.537	308.445	161.915	142.04	-1.11071	7.94575	1.03103e-17	1.45127e-16
VCA0197	213207	214250	+	-	1043	guanosine 5'-monophosphate oxidoreductase	68.7393	49.4676	28.9134	25.646	-1.11134	5.67164	5.56972e-05	0.000189212
VC0033	31682	32566	+	-	884	acyltransferase	75.5164	78.5662	36.6236	34.5235	-1.1117	5.78603	7.63492e-08	3.97349e-07
VC1499	1609776	1611608	+	-	1832	ABC transporter ATP-binding protein	28.0766	29.0986	14.4567	11.8366	-1.11187	4.67792	0.000741807	0.00207085
VC0347	370149	370412	+	hfq	263	RNA-binding protein Hfq	659.316	688.667	282.387	341.29	-1.11213	8.97182	4.60307e-16	5.48422e-15
VCA0476	419373	419786	+	-	413	hypothetical protein	18.395	13.5793	7.71023	6.9047	-1.1159	3.88061	0.0133411	0.0290319
VC2728	2901359	2901006	-	-	353	general secretion pathway protein I	30.0129	25.2188	13.4929	11.8366	-1.11627	4.40017	0.000888911	0.00244066
VC0069	69296	70498	+	-	1202	multidrug resistance protein	29.0448	24.2488	12.5291	11.8366	-1.121	4.48241	0.00106549	0.00289453
VCA0586	523761	524357	+	-	596	hypothetical protein	34.8537	39.7681	18.3118	15.7822	-1.12335	5.04957	0.000317084	0.000947842
VC1434	1532468	1531716	-	-	752	fumarate/nitrate reduction transcriptional regulator	252.689	200.78	102.161	105.543	-1.12576	7.39347	1.24965e-10	8.83226e-10
VCA0680	615585	616160	+	-	575	periplasmic nitrate reductase cytochrome c-type protein	257.53	381.192	111.798	179.522	-1.13265	8.33366	1.7913e-05	6.63973e-05
VCA0953	902956	902678	-	-	278	peptidyl-prolyl cis-trans isomerase C	78.4208	84.3859	34.696	39.4555	-1.13279	5.92994	2.99548e-06	1.23982e-05
VC0887	946379	946690	+	-	311	hypothetical protein	106.497	96.9953	45.2976	47.3465	-1.13357	6.27434	9.1908e-11	6.62214e-10
VC1566	1678004	1679218	+	-	1214	hypothetical protein	25.1721	32.9784	14.4567	11.8366	-1.13601	4.53573	0.000532042	0.00152221
VC1043	1112817	1111531	-	-	1286	long-chain fatty acid transport protein	363.059	262.857	146.494	137.108	-1.14129	7.89879	2.67716e-08	1.4665e-07
VCA0997	951648	952373	+	-	725	hypothetical protein	35.8219	48.4977	22.1669	15.7822	-1.14376	4.9309	2.35309e-05	8.50478e-05
VCA0401	375133	375546	+	-	413	hypothetical protein	18.395	16.4892	8.67401	6.9047	-1.14889	3.89472	0.0078292	0.0180001
VC0947	1012213	1011038	-	-	1175	D-alanyl-D-alanine carboxypeptidase	543.137	548.024	217.814	274.215	-1.1497	8.57658	2.07506e-24	5.05285e-23
VC2166	2314104	2314664	+	-	560	Trp repressor-binding protein	45.5034	54.3174	21.2031	23.6733	-1.1499	5.30903	3.60348e-06	1.47138e-05
VC0295	303756	302413	-	-	1343	acetyl-CoA carboxylase biotin carboxylase subunit	1239.24	1368.6	582.122	591.832	-1.15135	9.79345	7.8373e-27	2.2539e-25
VC1910	2060044	2060820	+	-	776	tRNA-(MS[2]IO[6]A)-hydroxylase	64.8666	64.0169	26.022	31.5644	-1.16052	5.59849	1.03909e-07	5.26809e-07
VC2041	2197377	2199179	+	-	1802	hypothetical protein	121.02	119.304	58.7905	48.3329	-1.16252	6.53205	1.2565e-10	8.8619e-10
VC0163	159303	159052	-	-	251	hypothetical protein	87.1343	118.334	53.0078	38.4691	-1.16347	6.40497	5.34343e-07	2.48268e-06
VC0444	473544	472552	-	pdxA	992	4-hydroxythreonine-4-phosphate dehydrogenase	235.263	199.81	99.2692	94.6931	-1.16424	7.35885	1.74096e-16	2.17017e-15
VC2167	2314667	2315104	+	-	437	hypothetical protein	44.5353	38.7981	19.2756	17.755	-1.16436	5.17892	2.00579e-05	7.34779e-05
VC1368	1458335	1458583	+	-	248	hypothetical protein	31.9492	51.4075	19.2756	17.755	-1.16465	5.37478	0.000507291	0.00146211
VC1447	1546802	1545399	-	-	1403	RTX toxin transporter	21.2995	25.2188	10.6016	9.86386	-1.17439	4.28042	0.00156548	0.00413823
VCA0026	32603	31968	-	-	635	hypothetical protein	270.116	252.188	114.69	116.394	-1.17574	7.59312	1.74214e-17	2.43171e-16
VC1313	1396692	1395061	-	-	1631	methyl-accepting chemotaxis protein	143.287	167.802	67.4645	70.0334	-1.1767	6.74527	1.09742e-14	1.12994e-13
VCA0179	196603	197811	+	-	1208	NupC family protein	183.95	222.119	79.9936	99.625	-1.1771	7.11044	3.06449e-16	3.73108e-15
VC1028	1095442	1095894	+	-	452	molybdenum cofactor biosynthesis protein E	89.0706	131.914	41.4425	56.224	-1.17778	6.35308	7.97677e-09	4.62791e-08
VCA0652	586449	586886	+	-	437	hypothetical protein	374.677	428.719	188.901	165.713	-1.17877	8.17374	3.63404e-16	4.37659e-15
VC2502	2688155	2688604	+	-	449	DNA polymerase III subunit chi	84.2298	77.5963	36.6236	34.5235	-1.18245	6.01639	2.13315e-07	1.05425e-06
VC0939	1005358	1005792	+	-	434	hypothetical protein	28.0766	32.0085	13.4929	12.823	-1.18312	4.62972	0.000269959	0.000823201
VC0195	201669	200761	-	-	908	RarD protein	40.6627	34.9183	16.3842	16.7686	-1.18328	4.8495	4.01265e-05	0.000139295
VC0034	33246	32644	-	-	602	thiol:disulfide interchange protein	345.633	386.041	138.784	183.468	-1.18382	7.95564	2.55723e-20	4.30854e-19
VC0747	800608	801174	+	-	566	hypothetical protein	227.517	182.351	102.161	77.9245	-1.18456	7.11767	2.06314e-07	1.02268e-06
VC0156	145370	147205	+	-	1835	vitamin B12 receptor	353.378	385.071	172.516	151.904	-1.18586	7.76364	2.26165e-05	8.20986e-05
VC2566	2748179	2748988	+	-	809	hypothetical protein	122.956	98.9352	59.7543	37.4827	-1.18694	6.52366	0.000324128	0.000968031
VC1342	1428471	1429868	+	-	1397	MutT/nudix family protein	83.2616	74.6864	37.5874	31.5644	-1.18783	5.86288	5.95894e-06	2.35813e-05
VC2307	2458775	2459665	+	-	890	2-dehydropantoate 2-reductase	48.4079	54.3174	20.2393	24.6597	-1.19122	5.35021	1.31888e-06	5.7892e-06
VC0950	1016130	1014214	-	-	1916	penicillin-binding protein 2	64.8666	60.1371	29.8771	24.6597	-1.19155	5.60104	1.46585e-07	7.37567e-07
VC1512	1624960	1624352	-	-	608	formate dehydrogenase iron-sulfur subunit	85.1979	115.424	50.1165	37.4827	-1.19213	6.10775	9.40883e-05	0.000307724
VC2578	2756228	2756052	-	rpmD	176	50S ribosomal protein L30	18742.6	21015	7423.02	9961.52	-1.19345	13.6922	5.34303e-23	1.14259e-21
VC1816	1957104	1956889	-	-	215	hypothetical protein	27.1084	51.4075	15.4205	18.7413	-1.19589	4.7593	0.000272619	0.000829041
VC0751	803268	803783	+	hscB	515	co-chaperone HscB	182.014	169.742	80.9574	72.0062	-1.19928	7.06457	5.20267e-16	6.15464e-15
VCA0913	867550	868383	+	-	833	hemin ABC transporter substrate-binding protein HutB	18.395	15.5193	10.6016	3.94555	-1.20017	3.98162	0.00663573	0.0155237
VC2223	2376860	2377882	+	-	1022	pseudouridine synthase	192.664	177.501	76.1385	84.8292	-1.20087	6.9258	1.02397e-13	9.51525e-13
VC2185	2329537	2330628	+	-	1091	GTP-dependent nucleic acid-binding protein EngD	396.945	373.432	170.589	163.74	-1.20353	8.11787	3.77829e-19	5.83536e-18
VC2682	2850041	2849724	-	-	317	transcriptional repressor protein MetJ	119.083	122.214	38.5511	66.0879	-1.20673	6.54589	2.57271e-09	1.55763e-08
VC2493	2674406	2675008	+	leuD	602	isopropylmalate isomerase small subunit	48.4079	51.4075	22.1669	20.7141	-1.21368	5.38153	1.31444e-06	5.7773e-06
VC1386	1477679	1479031	+	-	1352	chaperone	29.0448	30.0686	13.4929	11.8366	-1.2137	4.45219	0.000227368	0.000701017
VCA0830	775834	776808	+	-	974	LysR family transcriptional regulator	14.5224	17.4592	7.71023	5.91832	-1.21375	3.83746	0.00798098	0.0183113
VC0317	331592	331146	-	-	446	hypothetical protein	16.4587	8.72958	5.78267	4.93193	-1.21379	3.42336	0.0229649	0.0472323
VC2695	2862688	2863164	+	-	476	rRNA methylase	59.0577	65.9568	30.8409	22.6869	-1.21775	5.51008	1.02708e-06	4.59912e-06
VC1904	2055374	2054880	-	-	494	leucine-responsive transcriptional regulator	137.479	139.673	52.044	67.0743	-1.21867	6.6319	1.53331e-15	1.72809e-14
VC1100	1170281	1169871	-	-	410	hypothetical protein	44.5353	39.7681	17.348	18.7413	-1.2192	4.94084	8.55365e-06	3.29884e-05
VC2362	2518877	2517597	-	-	1280	threonine synthase	97.784	100.875	40.4787	44.3874	-1.22542	6.16006	6.5148e-12	5.15009e-11
VCA0863	813130	815520	+	-	2390	lipase	134.574	191.081	55.8992	82.8565	-1.23166	6.77363	9.26987e-13	7.78949e-12
VC1371	1461815	1461135	-	-	680	hypothetical protein	45.5034	46.5578	20.2393	18.7413	-1.23402	5.24051	2.57357e-06	1.07318e-05
VC1711	1845545	1847914	+	-	2369	hypothetical protein	155.874	154.223	76.1385	55.2376	-1.23558	6.79839	1.09649e-11	8.50672e-11
VC1890	2039498	2038194	-	-	1304	NADH dehydrogenase	398.881	400.591	169.625	167.686	-1.24431	8.05869	3.58887e-21	6.43682e-20
VC0369	385148	385597	+	rplI	449	50S ribosomal protein L9	6091.65	6166.96	2904.83	2264.74	-1.24557	12.0324	1.19208e-16	1.52954e-15
VCA0752	696838	697272	+	-	434	thioredoxin 2	19.3632	20.369	5.78267	10.8503	-1.24864	3.80779	0.00493303	0.0118563
VCA0175	192549	191593	-	-	956	MoxR-like protein	126.829	147.433	50.1165	65.1015	-1.25131	6.53965	3.82352e-14	3.76261e-13
VC0743	795839	797692	+	secD	1853	preprotein translocase subunit SecD	286.575	301.655	108.907	138.094	-1.25229	7.68418	1.86727e-18	2.79328e-17
VC1916	2066281	2065592	-	cmk	689	cytidylate kinase	364.028	375.372	156.132	153.876	-1.25331	7.96234	8.76276e-22	1.65156e-20
VC0268	273559	274146	+	-	587	hypothetical protein	157.81	152.283	65.5369	64.1151	-1.25634	6.87198	5.76208e-15	6.12175e-14
VC0191	197798	197130	-	-	668	hypothetical protein	18.395	14.5493	4.81889	8.87748	-1.2565	3.83532	0.00554458	0.0131743
VC2429	2603063	2603260	+	-	197	zinc-binding protein	16.4587	16.4892	9.63778	3.94555	-1.2565	3.93225	0.00554458	0.0131743
VC1722	1860890	1861477	+	-	587	hypothetical protein	421.149	455.878	186.973	179.522	-1.2581	8.30184	6.66233e-18	9.49809e-17
VC2527	2710587	2711126	+	-	539	hypothetical protein	143.287	152.283	61.6818	61.156	-1.26499	6.76315	3.39943e-15	3.67006e-14
VC0324	337809	338237	+	rplK	428	50S ribosomal protein L11	14473	16111.9	5888.69	6816.92	-1.26737	13.3221	2.60591e-34	1.2419e-32
VCA0911	866440	867126	+	-	686	TonB system transport protein ExbB1	7.74527	18.4291	5.78267	4.93193	-1.26772	3.71738	0.0139	0.0301498
VC2074	2230919	2232718	+	argS	1799	arginyl-tRNA synthetase	195.568	213.39	76.1385	93.7067	-1.26789	7.15681	4.23195e-18	6.16497e-17
VCA0624	558116	560158	+	-	2042	transketolase	265.275	290.016	120.472	109.489	-1.27058	7.61616	2.48404e-12	2.05118e-11
VC1922	2073811	2073209	-	clpP	602	ATP-dependent Clp protease proteolytic subunit	490.856	498.556	202.393	207.141	-1.2722	8.41336	3.61034e-29	1.20441e-27
VC2586	2759674	2759303	-	rplN	371	50S ribosomal protein L14	11713.7	12861.6	5037.67	5121.32	-1.27444	13.007	2.09864e-39	1.32096e-37
VC2227	2381585	2382223	+	purN	638	phosphoribosylglycinamide formyltransferase	20.3313	15.5193	7.71023	6.9047	-1.27978	4.09246	0.00320578	0.00799887
VCA0996	949658	951517	+	-	1859	ABC transporter ATP-binding protein	60.994	64.9869	26.9858	24.6597	-1.28171	5.47779	1.28359e-08	7.22101e-08
VC1438	1536250	1535774	-	-	476	hypothetical protein	31.9492	30.0686	12.5291	12.823	-1.28269	4.68742	7.80532e-05	0.00025909
VC0770	825292	825885	+	-	593	hypothetical protein	855.852	847.739	330.576	364.963	-1.29229	9.1828	2.27319e-18	3.37039e-17
VC1852	1991447	1991902	+	-	455	hypothetical protein	26.1403	33.9484	12.5291	11.8366	-1.29316	4.54802	0.000226089	0.000698365
VC2019	2174019	2172775	-	-	1244	3-oxoacyl-ACP synthase	862.629	857.439	342.141	358.058	-1.29646	9.24764	3.67428e-26	1.02145e-24
VC0969	1034013	1033261	-	-	752	sulfate transport protein CysZ	49.3761	59.1671	23.1307	20.7141	-1.30201	5.36123	9.46877e-08	4.84476e-07
VC1640	1766460	1766738	+	-	278	50S ribosomal protein L25	2949.98	3867.2	1639.39	1105.74	-1.31206	11.3603	6.38442e-14	6.1027e-13
VC1880	2025912	2026442	+	-	530	hypothetical protein	88.1024	74.6864	30.8409	34.5235	-1.31424	5.99263	9.73958e-11	6.98736e-10
VC2249	2404446	2403985	-	fabZ	461	(3R)-hydroxymyristoyl-ACP dehydratase	357.25	349.183	127.219	156.835	-1.31477	7.81948	4.61574e-23	9.99878e-22
VC1128	1196553	1195435	-	mnmA	1118	tRNA-specific 2-thiouridylase MnmA	282.702	268.677	115.653	105.543	-1.31622	7.60758	2.59124e-22	5.08493e-21
VCA0714	658358	658714	+	-	356	diacylglycerol kinase	23.2358	32.9784	12.5291	9.86386	-1.31634	4.42305	0.000128686	0.000414377
VC1902	2051224	2051745	+	-	521	disulfide bond formation protein B	61.9621	69.8366	26.022	26.6324	-1.31984	5.50365	1.24504e-08	7.03975e-08
VC1365	1454744	1455481	+	-	737	hypothetical protein	159.746	148.403	70.3558	52.2785	-1.32576	6.85187	4.26945e-13	3.68987e-12
VC1278	1353244	1352765	-	-	479	MarR family transcriptional regulator	61.9621	53.3474	26.022	19.7277	-1.32689	5.55349	2.32441e-08	1.27747e-07
VC1858	1997712	1997924	+	-	212	hypothetical protein	24.204	25.2188	11.5653	7.89109	-1.33117	4.29523	0.000657003	0.00185115
VC0391	414145	412790	-	-	1355	aspartate kinase	156.842	151.313	63.6094	58.1968	-1.33678	6.65531	1.09506e-13	1.01195e-12
VC2244	2397677	2396718	-	-	959	acetyl-CoA carboxylase carboxyltransferase subunit alpha	370.805	364.702	147.458	143.026	-1.33942	8.02916	5.24366e-19	8.02424e-18
VC1195	1268519	1267848	-	-	671	lipoprotein	110.37	95.0554	37.5874	43.401	-1.3415	6.29786	6.37914e-14	6.1027e-13
VC2569	2750486	2750968	+	-	482	hypothetical protein	41.6308	32.9784	12.5291	16.7686	-1.34367	4.90491	2.58184e-05	9.25136e-05
VC0962	1027612	1026188	-	-	1424	(dimethylallyl)adenosine tRNA methylthiotransferase	280.766	281.286	111.798	108.503	-1.35008	7.59403	9.38435e-23	1.94448e-21
VC1962	2113168	2113659	+	-	491	lipoprotein	165.555	213.39	67.4645	80.8837	-1.35224	6.98138	9.35665e-10	5.90053e-09
VC0379	394329	395312	+	-	983	tRNA-dihydrouridine synthase A	107.466	109.605	43.37	41.4282	-1.35316	6.18987	5.06387e-14	4.91077e-13
VC1408	1501520	1500918	-	-	602	TetR family transcriptional regulator	16.4587	21.339	5.78267	8.87748	-1.35523	3.6069	0.00150771	0.00399183
VCA0694	634002	633547	-	-	455	hypothetical protein	179.109	175.562	81.9212	56.224	-1.35666	7.0917	9.90929e-14	9.23391e-13
VCA0912	867123	867539	+	-	416	TonB system transport protein ExbD1	13.5542	14.5493	8.67401	1.97277	-1.37018	3.85927	0.00780229	0.0179879
VC1576	1687282	1686965	-	-	317	hypothetical protein	161.682	138.703	63.6094	52.2785	-1.37104	6.73527	5.39248e-14	5.19923e-13
VC0456	488241	487639	-	-	602	deoxyribonucleotide triphosphate pyrophosphatase	68.7393	63.047	25.0582	25.646	-1.37403	5.59834	8.16202e-10	5.18638e-09
VC0327	339768	340133	+	rplL	365	50S ribosomal protein L7/L12	5657.92	6834.29	2614.73	2189.78	-1.37845	12.094	1.66731e-24	4.12011e-23
VC1965	2115273	2115863	+	-	590	hypothetical protein	48.4079	48.4977	18.3118	18.7413	-1.38136	5.41654	1.35569e-07	6.83167e-07
VC1887	2034050	2034850	+	-	800	hypothetical protein	137.479	134.824	52.044	52.2785	-1.38213	6.68444	1.21266e-16	1.54998e-15
VC2500	2686366	2685266	-	-	1100	hypothetical protein	81.3253	71.7765	30.8409	27.6188	-1.38448	5.77783	1.19022e-10	8.44805e-10
VC0825	888405	886543	-	-	1862	toxin co-regulated pilus biosynthesis protein I	296.256	356.943	98.3054	151.904	-1.38518	7.77696	6.4626e-16	7.59127e-15
VC1025	1094196	1094708	+	-	512	molybdenum cofactor biosynthesis protein B	256.562	307.475	94.4503	121.326	-1.38666	7.62266	1.68723e-22	3.37042e-21
VC0052	49946	49461	-	-	485	phosphoribosylaminoimidazole carboxylase catalytic subunit	15.4905	15.5193	4.81889	6.9047	-1.38789	3.76698	0.00367711	0.00909329
VC1000	1070933	1071859	+	-	926	acetyl-CoA carboxylase subunit beta	669.966	588.762	248.655	231.801	-1.38882	8.69458	3.32089e-24	7.91321e-23
VC2674	2842555	2841224	-	hslU	1331	ATP-dependent protease ATP-binding subunit HslU	92.9432	68.8667	26.022	35.5099	-1.39368	5.78101	1.68707e-09	1.03839e-08
VC0954	1018671	1018030	-	-	641	rare lipoprotein B	130.701	146.463	50.1165	55.2376	-1.39409	6.6012	5.11361e-16	6.07082e-15
VC0890	950307	949423	-	-	884	geranyltranstransferase	123.924	110.575	48.1889	40.4418	-1.39998	6.48069	1.3836e-14	1.40722e-13
VC0240	246087	245143	-	rfaD	944	ADP-L-glycero-D-manno-heptose-6-epimerase	257.53	284.196	105.052	99.625	-1.40279	7.60703	2.18289e-23	4.92356e-22
VCA0227	248766	249767	+	-	1001	iron(III) ABC transporter substrate-binding protein	61.9621	98.9352	33.7322	26.6324	-1.40919	6.05492	8.62525e-08	4.46106e-07
VC0586	614748	614080	-	-	668	carbonic anhydrase	223.645	236.669	75.1747	97.6523	-1.41365	7.23622	3.67751e-21	6.56053e-20
VC2268	2423248	2422778	-	ribH	470	6,7-dimethyl-8-ribityllumazine synthase	1215.04	1107.69	401.896	466.561	-1.41944	9.58075	3.15131e-34	1.46011e-32
VC2583	2758391	2758086	-	rpsN	305	30S ribosomal protein S14	21460.2	22292.4	8238.38	8076.53	-1.42316	13.7637	1.38754e-35	7.1213e-34
VC0100	99106	98786	-	glpE	320	thiosulfate sulfurtransferase	32.9174	51.4075	16.3842	14.7958	-1.42716	5.03572	5.40848e-07	2.5069e-06
VC1540	1652340	1653713	+	-	1373	multidrug efflux protein	66.8029	62.077	25.0582	22.6869	-1.42722	5.49429	4.0942e-10	2.68335e-09
VC1578	1688497	1688261	-	-	236	hypothetical protein	294.32	365.672	133.965	110.475	-1.43161	7.6081	1.94657e-09	1.19591e-08
VC0640	682585	682920	+	secG	335	preprotein translocase subunit SecG	1360.26	1453.96	456.831	582.954	-1.43662	9.82416	1.05321e-24	2.66176e-23
VC2490	2670176	2671726	+	-	1550	2-isopropylmalate synthase	45.5034	55.2873	20.2393	16.7686	-1.43781	5.31653	2.94826e-08	1.60447e-07
VCA0678	612556	615045	+	-	2489	nitrate reductase catalytic subunit	407.595	562.573	147.458	209.114	-1.44393	8.64444	5.41985e-09	3.19446e-08
VC0381	395774	396439	+	-	665	hypothetical protein	147.16	142.583	53.9716	52.2785	-1.44502	6.67705	7.44834e-16	8.65772e-15
VC0113	108252	108920	+	-	668	methyltransferase-like protein	311.747	304.565	117.581	108.503	-1.44539	7.68465	2.9909e-23	6.65176e-22
VC2479	2658396	2658980	+	-	584	hypothetical protein	36.79	19.3991	12.5291	7.89109	-1.44706	4.94397	0.00223903	0.00573246
VC0146	136750	136151	-	-	599	hypothetical protein	56.1532	53.3474	22.1669	17.755	-1.44833	5.30469	6.0044e-09	3.52653e-08
VC0844	906206	905559	-	-	647	accessory colonization factor AcfA	228.485	304.565	89.6314	105.543	-1.44878	7.43412	2.94328e-09	1.77234e-08
VCA0359	349928	349629	-	-	299	plasmid stabilization element ParE	17.4269	20.369	5.78267	7.89109	-1.45308	4.01456	0.000808969	0.00224146
VC0564	597929	598282	+	rplS	353	50S ribosomal protein L19	3657.7	4016.58	1748.29	1053.46	-1.45343	11.4072	4.17176e-16	5.00611e-15
VC0663	709460	710558	+	prfB	1098	peptide chain release factor 2	746.45	743.954	252.51	289.998	-1.45813	8.95548	1.38322e-36	7.44259e-35
VCA0617	552038	553273	+	-	1235	molybdopterin biosynthesis MoeA protein	90.0387	108.635	35.6598	36.4963	-1.45819	6.17581	3.91792e-15	4.21619e-14
VC2513	2702367	2701582	-	-	785	1-acyl-sn-glycerol-3-phosphate acyltransferase	99.7203	94.0855	36.6236	33.5371	-1.462	6.15427	7.57143e-15	8.0111e-14
VC2530	2713398	2713685	+	-	287	sigma-54 modulation protein	177.173	225.029	67.4645	77.9245	-1.46703	7.17917	9.45868e-12	7.38974e-11
VC2003	2155892	2156710	+	rrmA	818	23S rRNA methyltransferase	50.3442	55.2873	19.2756	18.7413	-1.46816	5.2759	7.96364e-09	4.62791e-08
VC0873	937612	936968	-	-	644	hypothetical protein	83.2616	95.0554	39.5149	24.6597	-1.46821	5.97	2.89587e-08	1.58112e-07
VC1129	1196815	1198119	+	-	1304	inosine-guanosine kinase	93.9114	109.605	41.4425	31.5644	-1.47364	6.07849	1.71841e-15	1.91087e-14
VC1568	1680499	1681200	+	-	701	ABC transporter ATP-binding protein	24.204	22.3089	6.74645	9.86386	-1.47512	4.323	0.000274129	0.000832872
VC1341	1427914	1428390	+	-	476	acetyltransferase	138.447	149.373	55.8992	47.3465	-1.47589	6.58332	1.48451e-13	1.34209e-12
VC2150	2302839	2303234	+	-	395	hypothetical protein	85.1979	110.575	30.8409	39.4555	-1.47595	6.11614	1.56003e-10	1.07972e-09
VC1655	1786971	1788326	+	-	1355	magnesium transporter	155.874	188.171	51.0803	71.0198	-1.49372	6.86997	5.49606e-08	2.90108e-07
VC0590	617849	618619	+	-	770	permease	29.0448	12.6094	5.78267	8.87748	-1.49523	3.83735	0.000310134	0.000929568
VC0953	1018024	1016996	-	holA	1028	DNA polymerase III subunit delta	88.1024	77.5963	30.8409	27.6188	-1.49835	5.98043	2.60155e-13	2.30206e-12
VC0561	596286	596534	+	rpsP	248	30S ribosomal protein S16	5856.39	7221.3	2048.99	2560.66	-1.50441	12.0893	2.75912e-25	7.24759e-24
VC1317	1401241	1400321	-	-	920	hypothetical protein	535.392	688.667	234.198	196.291	-1.50687	8.47569	3.01335e-09	1.80476e-08
VC0948	1013096	1012305	-	-	791	rare lipoprotein A	152.969	164.892	55.8992	55.2376	-1.51388	6.75494	4.88207e-21	8.57189e-20
VC0628	666286	667386	+	-	1100	hypothetical protein	21.2995	15.5193	7.71023	4.93193	-1.52083	3.89488	0.000626169	0.00177025
VC1375	1468894	1468262	-	-	632	hypothetical protein	116.179	96.9953	34.696	39.4555	-1.52157	6.31087	1.24409e-16	1.58408e-15
VC0984	1048024	1047140	-	-	884	cholera toxin transcriptional activator	120.052	124.154	29.8771	55.2376	-1.52267	6.38643	7.71461e-18	1.09051e-16
VCA0864	815998	817278	+	-	1280	methyl-accepting chemotaxis protein	19.3632	23.2789	5.78267	8.87748	-1.52821	4.03391	0.00020599	0.00064103
VC0370	386468	385659	-	-	809	hypothetical protein	21.2995	21.339	6.74645	7.89109	-1.52821	4.2348	0.00020599	0.00064103
VC1163	1235985	1235014	-	-	971	hypothetical protein	117.147	120.274	46.2614	35.5099	-1.53306	6.25096	2.37895e-15	2.61059e-14
VCA0722	666208	666498	+	-	290	hypothetical protein	49.3761	66.9268	25.0582	14.7958	-1.53539	5.32546	1.66448e-08	9.25451e-08
VC2564	2747501	2746119	-	-	1382	ATP-dependent RNA helicase DbpA	184.918	160.042	70.3558	48.3329	-1.53587	6.83317	4.30884e-10	2.81297e-09
VC0649	693488	693907	+	-	419	MarR family transcriptional regulator	32.9174	30.0686	12.5291	8.87748	-1.54349	4.49266	4.45606e-06	1.79751e-05
VC1067	1133235	1135316	+	-	2081	hypothetical protein	12.5861	13.5793	4.81889	3.94555	-1.55014	3.45537	0.00394986	0.00969589
VC0804	860542	860219	-	-	323	ferredoxin	11.6179	14.5493	5.78267	2.95916	-1.55014	3.70911	0.00394986	0.00969589
VC2629	2800982	2800458	-	aroK	524	shikimate kinase I	636.08	650.839	232.271	204.182	-1.55891	8.74468	1.33261e-39	8.5492e-38
VCA0029	35950	36684	+	-	734	transcriptional regulator	20.3313	20.369	6.74645	6.9047	-1.55932	4.15242	0.000750016	0.00209202
VC2027	2179203	2179784	+	maf	581	Maf-like protein	32.9174	33.9484	8.67401	13.8094	-1.56589	4.71024	1.7177e-06	7.36536e-06
VC1565	1676745	1678004	+	-	1259	outer membrane protein TolC	39.6945	41.708	13.4929	13.8094	-1.56773	4.90368	1.1576e-07	5.8423e-07
VC0111	107311	106649	-	engB	662	ribosome biogenesis GTP-binding protein YsxC	135.542	142.583	52.044	41.4282	-1.56889	6.62547	1.01892e-19	1.63418e-18
VC0902	963637	962792	-	queF	845	7-cyano-7-deazaguanine reductase	45.5034	53.3474	15.4205	17.755	-1.56921	5.19037	4.65448e-09	2.76287e-08
VC1834	1976554	1975790	-	-	764	hypothetical protein	254.626	261.887	94.4503	78.9109	-1.57259	7.49126	5.78089e-25	1.48347e-23
VCA0925	878819	879871	+	-	1052	dihydroorotase	53.2487	61.1071	24.0945	13.8094	-1.58237	5.47785	2.154e-10	1.46349e-09
VC0944	1010433	1009774	-	lipB	659	lipoate-protein ligase B	256.562	277.407	83.8487	93.7067	-1.58782	7.51269	4.80832e-26	1.3148e-24
VC2044	2202938	2202606	-	-	332	hypothetical protein	207.186	286.136	96.3778	67.0743	-1.59068	7.48808	3.0947e-15	3.35193e-14
VC1038	1105805	1106464	+	-	659	uridine kinase	321.429	321.055	88.6676	124.285	-1.59407	7.64654	1.92104e-31	7.62927e-30
VC0886	946290	945253	-	-	1037	hypothetical protein	19.3632	19.3991	4.81889	7.89109	-1.59435	3.75937	0.000271123	0.000825998
VC0635	677254	676958	-	-	296	hypothetical protein	458.907	540.264	191.792	138.094	-1.59657	8.46986	1.11175e-31	4.636e-30
VC1663	1794806	1795249	+	-	443	heat shock protein HslJ	473.429	627.56	207.212	155.849	-1.59891	8.54058	3.54921e-24	8.39729e-23
VCA1030	979484	979735	+	-	251	hypothetical protein	106.497	99.9052	33.7322	33.5371	-1.61393	6.15724	1.74342e-16	2.17017e-15
VC1840	1981158	1980691	-	-	467	hypothetical protein	151.033	127.064	48.1889	42.4146	-1.61443	6.53291	4.4576e-22	8.64567e-21
VC1045	1114367	1113801	-	-	566	RNA polymerase sigma factor	60.994	62.077	25.0582	14.7958	-1.61649	5.4582	2.15844e-11	1.64751e-10
VCA0974	921583	919898	-	-	1685	methyl-accepting chemotaxis protein	70.6756	73.7164	25.0582	21.7005	-1.62041	5.54428	3.52425e-13	3.08308e-12
VC0716	769562	769308	-	-	254	ferredoxin	96.8158	50.4376	28.9134	18.7413	-1.62082	5.7927	4.24942e-06	1.72248e-05
VC2020	2174344	2174108	-	acpP	236	acyl carrier protein	6961.06	7811.03	2290.9	2455.12	-1.63806	12.1909	2.02802e-37	1.14669e-35
VCA0444	399586	399296	-	-	290	RelE protein	22.2676	27.1587	9.63778	5.91832	-1.64845	4.29132	2.20414e-05	8.02729e-05
VC1450	1549662	1550123	+	-	461	RTX toxin activating protein	80.3572	140.643	29.8771	40.4418	-1.64997	6.1731	7.68183e-09	4.47236e-08
VC0045	44281	43334	-	fmt	947	methionyl-tRNA formyltransferase	182.014	192.051	59.7543	59.1832	-1.65099	6.98051	1.37048e-22	2.78775e-21
VCA0676	611706	612212	+	-	506	(Fe-S)-binding protein	465.684	626.59	148.422	199.25	-1.65129	8.41279	2.4423e-11	1.85592e-10
VCA0786	730966	732615	+	-	1649	hypothetical protein	182.982	155.193	59.7543	47.3465	-1.65538	6.80521	7.58846e-15	8.0111e-14
VC2182	2326905	2327792	+	ipk	887	4-diphosphocytidyl-2-C-methyl-D-erythritol kinase	127.797	137.733	40.4787	43.401	-1.66007	6.659	5.55832e-17	7.41702e-16
VC1162	1234894	1234157	-	-	737	hypothetical protein	121.988	143.553	39.5149	44.3874	-1.66009	6.56221	7.56309e-20	1.23542e-18
VC0644	688135	688533	+	rbfA	398	ribosome-binding factor A	872.311	780.812	241.908	280.134	-1.66292	8.96219	2.94792e-31	1.14352e-29
VC2661	2830790	2831812	+	-	1022	hypothetical protein	42.599	26.1887	11.5653	9.86386	-1.6704	4.69934	3.59432e-07	1.72527e-06
VC0731	787289	786666	-	-	623	anti-oxidant AhpCTSA family protein	1583.91	1584.9	489.599	505.03	-1.67151	9.98508	5.3919e-26	1.45059e-24
VC2099	2259674	2260201	+	-	527	flavodoxin FldA	462.78	500.496	143.603	157.822	-1.67571	8.31723	2.78564e-27	8.22379e-26
VC1044	1113838	1113077	-	-	761	hypothetical protein	58.0895	55.2873	23.1307	11.8366	-1.68483	5.29885	3.70906e-11	2.77431e-10
VCA0139	153464	153117	-	-	347	hypothetical protein	34.8537	37.8282	14.4567	7.89109	-1.68626	4.7132	1.7421e-06	7.45081e-06
VC2626	2797745	2796912	-	-	833	DNA adenine methylase	178.141	152.283	53.9716	48.3329	-1.68856	6.84945	4.37447e-14	4.26703e-13
VC0827	889496	889906	+	-	410	toxin co-regulated pilus biosynthesis protein H	860.693	760.443	221.669	281.12	-1.68909	9.10919	2.76207e-26	7.8087e-25
VCA0184	203658	203449	-	-	209	cold shock DNA-binding domain-containing protein	561.532	701.276	217.814	172.618	-1.69243	8.87812	9.24361e-16	1.07072e-14
VC0593	620875	620372	-	-	503	2-amino-4-hydroxy-6-hydroxymethyldihydropteridine pyrophosphokinase	138.447	143.553	42.4063	44.3874	-1.69755	6.50107	7.37777e-20	1.21243e-18
VC2385	2549642	2550613	+	-	971	RNA-directed DNA polymerase	36.79	43.6479	13.4929	10.8503	-1.71247	4.86448	1.96819e-08	1.08707e-07
VCA0634	569857	570582	+	-	725	hypothetical protein	14.5224	11.6394	3.85511	3.94555	-1.71521	3.45875	0.00188706	0.00490665
VCA0006	4811	5530	+	-	719	hypothetical protein	430.831	515.045	138.784	148.944	-1.71636	8.31271	7.94078e-30	2.73097e-28
VC2736	2908788	2909678	+	hslO	890	heat shock protein 33	255.594	224.059	71.3196	73.979	-1.72161	7.17024	3.76203e-33	1.60899e-31
VC2004	2156731	2157708	+	-	977	hypothetical protein	39.6945	32.0085	10.6016	10.8503	-1.7299	4.78802	9.78173e-08	4.98958e-07
VC1411	1504292	1505827	+	-	1535	multidrug resistance protein VceB	27.1084	25.2188	8.67401	6.9047	-1.73052	4.18181	5.96604e-06	2.35814e-05
VC2183	2327823	2328767	+	-	944	ribose-phosphate pyrophosphokinase	663.189	675.087	212.995	189.386	-1.73279	8.74634	2.34767e-27	7.05571e-26
VC0035	34263	33277	-	-	986	serine/threonine protein kinase	85.1979	96.9953	26.022	28.6052	-1.73398	6.06821	1.03891e-16	1.34856e-15
VC1379	1472312	1471848	-	-	464	hypothetical protein	24.204	25.2188	5.78267	8.87748	-1.73988	4.14681	3.33972e-05	0.000117524
VC0704	754685	753606	-	-	1079	spermidine/putrescine ABC transporter substrate-binding protein	74.5482	79.5362	24.0945	21.7005	-1.74425	5.72657	8.73644e-14	8.1638e-13
VCA1010	960337	961233	+	-	896	hypothetical protein	29.0448	40.738	11.5653	8.87748	-1.75685	4.69169	1.07486e-07	5.43295e-07
VC0803	859267	860040	+	-	773	RNA methyltransferase	70.6756	62.077	22.1669	16.7686	-1.76103	5.51191	1.4178e-13	1.28877e-12
VC2539	2722336	2721344	-	tbpA	992	thiamine transporter substrate binding subunit	25.1721	18.4291	7.71023	4.93193	-1.76328	4.08828	3.05227e-05	0.000108208
VC1164	1236837	1236097	-	-	740	hypothetical protein	157.81	163.922	50.1165	44.3874	-1.76399	6.66747	1.56267e-20	2.68715e-19
VCA0677	612218	612559	+	-	341	nitrate reductase assembly protein NapD	205.25	276.437	58.7905	82.8565	-1.76486	7.25119	4.04485e-09	2.40528e-08
VC1056	1125183	1125785	+	recR	602	recombination protein RecR	248.817	224.059	73.2472	64.1151	-1.78095	7.28307	1.29862e-23	3.00846e-22
VC2675	2843178	2842621	-	-	557	ATP-dependent protease peptidase subunit	129.733	80.5061	24.0945	36.4963	-1.79355	5.9782	1.02813e-13	9.52733e-13
VC1105	1176174	1175203	-	-	971	hypothetical protein	88.1024	81.4761	25.0582	23.6733	-1.79355	5.78084	3.53039e-13	3.08308e-12
VC2592	2762046	2761768	-	rpsS	278	30S ribosomal protein S19	17270	19999.5	5061.76	5615.5	-1.80345	13.5348	4.22694e-35	2.13653e-33
VC1074	1143832	1143002	-	-	830	hypothetical protein	82.2935	78.5662	21.2031	24.6597	-1.80624	5.69529	1.09847e-16	1.41487e-15
VC2666	2834958	2835575	+	-	617	hypothetical protein	38.7263	37.8282	14.4567	6.9047	-1.82392	4.89428	1.0563e-08	6.05468e-08
VC0031	29535	27889	-	-	1646	acetolactate synthase 2 catalytic subunit	74.5482	71.7765	22.1669	18.7413	-1.8312	5.68657	1.44856e-15	1.6381e-14
VC0589	616926	617843	+	-	917	ABC transporter ATP-binding protein	52.2806	32.0085	8.67401	14.7958	-1.83836	4.60365	3.37832e-09	2.01611e-08
VC0819	876712	875273	-	-	1439	aldehyde dehydrogenase	396.945	661.508	139.748	155.849	-1.83955	8.24799	2.82775e-12	2.31778e-11
VC0366	384193	384561	+	rpsF	368	30S ribosomal protein S6	13922.1	13952.8	4084.49	3692.04	-1.84171	13.0256	1.00344e-41	7.27714e-40
VC0131	126890	126294	-	-	596	hypothetical protein	18.395	28.1286	5.78267	6.9047	-1.85589	4.08447	7.78912e-06	3.01794e-05
VC0368	384887	385114	+	rpsR	227	30S ribosomal protein S18	13546.5	14902.4	3915.83	3884.39	-1.86675	13.0002	7.82723e-46	8.15988e-44
VCA0576	514944	517040	+	-	2096	heme transport protein HutA	26.1403	28.1286	8.67401	5.91832	-1.87439	4.47985	1.06461e-06	4.7544e-06
VC0212	220374	219397	-	-	977	lipid A biosynthesis (KDO)2-(lauroyl)-lipid IVA acyltransferase	57.1213	58.1972	19.2756	11.8366	-1.87792	5.32911	6.17672e-13	5.24314e-12
VC0717	770965	769565	-	-	1400	protease	304.97	291.956	94.4503	67.0743	-1.8828	7.57662	6.73567e-21	1.17032e-19
VC0757	808566	809687	+	-	1121	ribosomal RNA large subunit methyltransferase N	244.944	241.518	74.2109	57.2104	-1.88494	7.26402	1.26532e-20	2.1871e-19
VC2025	2178496	2178326	-	rpmF	170	50S ribosomal protein L32	2940.3	3355.07	921.372	752.613	-1.91053	10.8628	1.76084e-65	3.67136e-63
VC1449	1549277	1549636	+	-	359	hypothetical protein	160.714	273.527	40.4787	74.9654	-1.9106	6.96078	2.74051e-09	1.65622e-08
VC0623	662853	661831	-	-	1022	hypothetical protein	88.1024	77.5963	25.0582	18.7413	-1.9117	5.77758	6.15276e-14	5.91516e-13
VC2035	2190929	2191567	+	-	638	hypothetical protein	63.8985	54.3174	18.3118	12.823	-1.9143	5.34788	3.48088e-09	2.07361e-08
VC1567	1679222	1680499	+	-	1277	hypothetical protein	23.2358	25.2188	6.74645	5.91832	-1.91448	4.20281	3.07049e-06	1.26929e-05
VC0884	944367	944990	+	-	623	acetyltransferase-like protein	28.0766	17.4592	5.78267	5.91832	-1.93888	4.09844	6.71338e-06	2.62862e-05
VC1615	1729557	1729045	-	-	512	hypothetical protein	32.9174	38.7981	9.63778	8.87748	-1.93892	4.51883	8.08312e-08	4.19504e-07
VC1553	1665566	1666327	+	-	761	glycerol-3-phosphate regulon repressor	11.6179	11.6394	2.89134	2.95916	-1.94753	3.47128	0.00143689	0.00381343
VC1589	1700060	1700845	+	-	785	alpha-acetolactate decarboxylase	16.4587	14.5493	4.81889	2.95916	-1.95832	3.70303	0.000258949	0.0007918
VC0977	1043084	1042164	-	-	920	hypothetical protein	30.9811	19.3991	3.85511	8.87748	-1.97043	3.94347	4.10165e-06	1.66664e-05
VC0424	454890	455312	+	-	422	hypothetical protein	64.8666	81.4761	18.3118	18.7413	-1.97471	5.69386	3.49723e-14	3.4517e-13
VCA0845	787558	787782	+	-	224	hypothetical protein	125.861	156.162	40.4787	30.578	-1.98417	6.5968	2.97975e-08	1.61897e-07
VCA0048	56449	56060	-	-	389	hypothetical protein	85.1979	94.0855	18.3118	26.6324	-1.9931	5.77529	4.26513e-19	6.55689e-18
VC2414	2587555	2584895	-	aceE	2660	pyruvate dehydrogenase subunit E1	1797.87	2253.2	448.157	568.159	-1.99496	10.2248	1.52443e-31	6.20183e-30
VC1619	1732238	1732786	+	-	548	hypothetical protein	26.1403	21.339	6.74645	4.93193	-1.9987	4.33692	2.00546e-06	8.44722e-06
VC0660	706858	705587	-	-	1271	ATP-dependent RNA helicase SrmB	277.861	242.488	72.2834	57.2104	-2.00332	7.34364	1.07581e-27	3.32306e-26
VC2545	2726081	2726611	+	-	530	inorganic pyrophosphatase	351.442	392.831	106.016	78.9109	-2.00605	7.99353	1.99544e-31	7.83151e-30
VC1272	1346837	1347262	+	-	425	hypothetical protein	81.3253	138.703	33.7322	20.7141	-2.0069	6.09795	1.47069e-14	1.49125e-13
VC1810	1953461	1953664	+	-	203	hypothetical protein	60.0258	42.6779	16.3842	8.87748	-2.00971	4.95657	4.55411e-07	2.14801e-06
VC2046	2203856	2204392	+	-	536	hypothetical protein	23.2358	25.2188	7.71023	3.94555	-2.0277	4.21232	1.23752e-06	5.44641e-06
VC2311	2462795	2461974	-	-	821	HesA/MoeB/ThiF family protein	212.027	178.471	50.1165	44.3874	-2.04347	6.96323	1.45506e-19	2.3005e-18
VCA1047	998134	998715	+	mtlR	581	mannitol repressor protein	15.4905	17.4592	5.78267	1.97277	-2.04505	3.73578	6.93776e-05	0.000232607
VCA0554	492116	490884	-	-	1232	oxalate/formate antiporter	42.599	42.6779	11.5653	8.87748	-2.04545	4.81192	6.48379e-11	4.69196e-10
VC0024	21535	21287	-	-	248	sulfur transfer protein SirA	47.4398	64.0169	18.3118	7.89109	-2.07176	5.41523	5.14603e-14	4.97599e-13
VC2040	2197127	2197342	+	-	215	hypothetical protein	440.512	556.753	109.871	126.257	-2.07776	8.20292	3.62592e-30	1.27327e-28
VC2551	2734173	2734478	+	-	305	hypothetical protein	31.9492	43.6479	8.67401	8.87748	-2.09154	5.21021	2.05431e-09	1.25746e-08
VCA0183	202121	203305	+	-	1184	nitric oxide dioxygenase	90.0387	29.0986	13.4929	13.8094	-2.11605	4.727	3.37448e-08	1.81862e-07
VC2045	2203190	2203774	+	-	584	superoxide dismutase	1802.71	2292.97	478.034	462.615	-2.12205	10.3206	2.22469e-28	7.06816e-27
VC1548	1660938	1660180	-	-	758	hypothetical protein	47.4398	55.2873	12.5291	10.8503	-2.12271	5.24778	1.8738e-13	1.67587e-12
VC1736	1872807	1873508	+	-	701	arginyl-tRNA-protein transferase	9.68158	12.6094	2.89134	1.97277	-2.13835	3.30075	0.000916033	0.00250894
VC0945	1010890	1010612	-	-	278	hypothetical protein	143.287	195.931	46.2614	29.5916	-2.15441	6.64557	1.46876e-25	3.88871e-24
VC2708	2879941	2880564	+	gmk	623	guanylate kinase	425.99	420.96	104.088	84.8292	-2.16202	7.93717	6.78545e-43	5.52104e-41
VC0520	554923	554708	-	rpsU	215	30S ribosomal protein S21	7193.42	7783.87	1850.45	1483.53	-2.16731	12.1222	6.75792e-31	2.50493e-29
VCA0063	68875	70872	+	-	1997	protease II	9.68158	8.72958	2.89134	0.986386	-2.17089	3.07817	0.00260692	0.00660342
VC1127	1195412	1194795	-	-	617	hypothetical protein	181.046	145.493	39.5149	30.578	-2.21437	6.68631	5.17734e-26	1.4042e-24
VCA0535	473038	472658	-	-	380	hypothetical protein	68.7393	54.3174	12.5291	13.8094	-2.21459	5.36061	1.1311e-15	1.28783e-14
VC2267	2422778	2422308	-	nusB	470	transcription antitermination protein NusB	453.098	418.05	99.2692	86.802	-2.22505	7.9948	1.34162e-31	5.52551e-30
VC2597	2764781	2764470	-	rpsJ	311	30S ribosomal protein S10	19075.6	20524.2	4351.46	4065.88	-2.23401	13.5297	9.73188e-44	8.54356e-42
VCA0804	748482	746491	-	-	1991	ATP-dependent RNA helicase DeaD	741.609	645.019	151.313	143.026	-2.23498	8.68884	1.47176e-22	2.97562e-21
VC0708	757732	756971	-	-	761	hypothetical protein	176.205	178.471	38.5511	36.4963	-2.23658	6.80742	1.27918e-29	4.35443e-28
VC1024	1093132	1094136	+	moaA	1004	molybdenum cofactor biosynthesis protein A	243.976	256.068	46.2614	59.1832	-2.24446	7.19162	6.83914e-35	3.3552e-33
VCA0074	84092	82992	-	-	1100	diguanylate cyclase	32.9174	28.1286	5.78267	6.9047	-2.2463	4.48013	8.08577e-08	4.19504e-07
VCA0185	204017	204244	+	-	227	hypothetical protein	17.4269	16.4892	6.74645	0	-2.27462	3.22038	0.000148948	0.000475039
VC0832	894412	894867	+	-	455	toxin co-regulated pilus biosynthesis protein R	429.862	591.671	111.798	98.6386	-2.27769	8.0443	1.0648e-16	1.37681e-15
VC0646	689613	689882	+	rpsO	269	30S ribosomal protein S15	5350.04	5800.32	1313.63	979.482	-2.28136	11.7071	1.17409e-59	2.06146e-57
VCA0311	323021	322686	-	-	335	hypothetical protein	10.6497	9.69953	0.963778	2.95916	-2.31348	3.24623	0.000913881	0.0025051
VC1413	1507638	1505902	-	-	1736	methyl-accepting chemotaxis protein	6.77711	3.87981	0.963778	0.986386	-2.31376	2.39029	0.0224831	0.0465284
VCA0893	845941	845558	-	-	383	hypothetical protein	87.1343	86.3258	21.2031	12.823	-2.33757	5.81809	2.31181e-24	5.54835e-23
VC2181	2326288	2326923	+	lolB	635	molecular chaperone LolB	71.6437	88.2657	13.4929	17.755	-2.34844	5.71129	5.70848e-19	8.69566e-18
VC2184	2328936	2329526	+	-	590	peptidyl-tRNA hydrolase	502.474	466.548	92.5227	96.6659	-2.35544	8.24207	3.13603e-47	3.48727e-45
VCA1000	954932	954303	-	-	629	hypothetical protein	30.0129	36.8582	5.78267	6.9047	-2.37717	4.22364	2.35035e-10	1.59042e-09
VC2031	2184950	2186515	+	-	1565	sulfate permease family protein	114.243	105.725	21.2031	19.7277	-2.41858	5.97038	1.62106e-24	4.03571e-23
VCA0386	365929	365687	-	-	242	hypothetical protein	40.6627	38.7981	10.6016	3.94555	-2.42281	4.76609	2.91687e-11	2.2065e-10
VC0929	993364	992138	-	-	1226	hypothetical protein	5.80895	5.81972	0.963778	0.986386	-2.43661	2.36331	0.0129554	0.0282847
VC1410	1503062	1504282	+	-	1220	multidrug resistance protein VceA	34.8537	34.9183	8.67401	3.94555	-2.43836	4.44341	4.84431e-11	3.54594e-10
VC2664	2834254	2832620	-	groEL	1634	molecular chaperone GroEL	278.83	169.742	31.8047	50.3057	-2.44852	6.84104	3.53538e-23	7.70851e-22
VCA0150	167987	168493	+	def	506	peptide deformylase	78.4208	83.416	14.4567	14.7958	-2.45829	5.6618	3.8842e-24	9.06132e-23
VC2735	2908386	2908769	+	-	383	hypothetical protein	236.231	247.338	38.5511	49.3193	-2.45863	7.08307	1.15181e-40	8.00511e-39
VCA0679	615112	615567	+	-	455	periplasmic nitrate reductase cytochrome c-type protein	270.116	490.796	61.6818	75.9518	-2.46531	8.23113	1.62048e-16	2.0323e-15
VC1057	1126146	1125895	-	-	251	proteinase inhibitor	35.8219	25.2188	10.6016	0	-2.48297	4.28941	3.00591e-09	1.80355e-08
VC0856	922531	923676	+	-	1145	molecular chaperone DnaJ	83.2616	54.3174	12.5291	11.8366	-2.48532	5.24644	1.18099e-17	1.65537e-16
VC0855	920423	922330	+	dnaK	1907	molecular chaperone DnaK	413.404	292.926	50.1165	75.9518	-2.48574	7.52933	3.28812e-31	1.26082e-29
VCA0087	97216	97380	+	-	164	hypothetical protein	189.759	226.969	44.3338	29.5916	-2.48856	6.98903	1.62929e-31	6.54856e-30
VC1058	1126281	1126718	+	-	437	hypothetical protein	123.924	115.424	20.2393	21.7005	-2.50646	6.10499	1.48295e-33	6.50938e-32
VC1194	1267783	1266731	-	-	1052	hypothetical protein	14.5224	14.5493	2.89134	1.97277	-2.51804	3.48693	2.25423e-05	8.19507e-05
VCA0336	335633	335815	+	-	182	hypothetical protein	6.77711	5.81972	0.963778	0.986386	-2.54981	2.74899	0.0073963	0.0171361
VC0291	301204	300209	-	-	995	NifR3/Smm1 family protein	1164.69	1200.8	228.416	167.686	-2.57672	9.33269	8.11847e-46	8.20704e-44
VC2575	2754218	2754105	-	rpmJ	113	50S ribosomal protein L36	1762.05	2693.56	466.469	274.215	-2.58796	10.6806	1.85964e-20	3.18142e-19
VC0297	304741	304289	-	-	452	3-dehydroquinate dehydratase	460.843	512.135	74.2109	86.802	-2.59434	8.07527	2.40448e-68	5.72952e-66
VC1616	1729725	1729958	+	-	233	glutaredoxin	61.9621	76.6263	12.5291	9.86386	-2.61474	5.51135	7.4717e-18	1.06066e-16
VC0070	70602	70886	+	-	284	hypothetical protein	185.886	212.42	36.6236	26.6324	-2.64776	6.98705	1.26213e-37	7.2594e-36
VC2706	2879572	2878901	-	-	671	hypothetical protein	837.457	1149.39	134.929	177.55	-2.66828	8.86686	2.50402e-33	1.08486e-31
VC1409	1501627	1503081	+	-	1454	multidrug resistance protein	34.8537	34.9183	6.74645	3.94555	-2.67444	4.3384	4.11348e-12	3.30665e-11
VC2415	2588375	2587605	-	pdhR	770	transcriptional regulator PdhR	1162.76	1318.17	201.43	184.454	-2.68357	9.39485	7.59982e-72	2.30482e-69
VCA0910	865691	866440	+	-	749	TonB1 protein	9.68158	10.6695	0.963778	1.97277	-2.70059	3.25729	0.000278305	0.00084479
VC1201	1276142	1275417	-	-	725	hypothetical protein	424.053	459.758	74.2109	61.156	-2.7036	7.9804	1.57066e-54	2.49511e-52
VCA0075	84556	84089	-	-	467	hypothetical protein	48.4079	45.5878	4.81889	8.87748	-2.76207	4.81022	2.06346e-16	2.54952e-15
VCA1060	1011340	1010684	-	ribB	656	3,4-dihydroxy-2-butanone 4-phosphate synthase	137.479	137.733	26.9858	12.823	-2.77709	6.13515	2.12129e-26	6.04839e-25
VCA0834	779097	780050	+	-	953	hypothetical protein	181.046	222.119	33.7322	24.6597	-2.78112	6.51692	8.56836e-17	1.12094e-15
VCA0010	8563	8919	+	-	356	hypothetical protein	116.179	85.3559	17.348	10.8503	-2.82334	5.90809	2.79784e-26	7.84335e-25
VC1443	1539789	1540169	+	-	380	hypothetical protein	10.6497	11.6394	1.92756	0.986386	-2.83035	3.38997	8.84259e-05	0.000290198
VC0471	500048	499560	-	-	488	hypothetical protein	41.6308	30.0686	4.81889	4.93193	-2.84802	4.53094	1.0544e-09	6.58704e-09
VC1006	1078152	1077421	-	-	731	ribonuclease T	90.0387	87.2958	11.5653	12.823	-2.85074	5.74599	7.25257e-29	2.37202e-27
VC1448	1548919	1546757	-	-	2162	RTX toxin transporter	21.2995	30.0686	3.85511	2.95916	-2.86815	3.99651	7.88623e-10	5.0303e-09
VC1432	1530513	1529581	-	-	932	C32 tRNA thiolase	142.319	142.583	20.2393	17.755	-2.89764	6.30407	5.98023e-39	3.69446e-37
VCA0862	811876	813114	+	-	1238	long-chain fatty acid transport protein	128.765	183.321	20.2393	20.7141	-2.92252	6.51015	2.20195e-40	1.49912e-38
VCA0312	323264	323022	-	-	242	hypothetical protein	46.4716	44.6178	7.71023	3.94555	-2.93506	4.74544	6.76865e-17	8.9604e-16
VC0005	4156	3899	-	-	257	hypothetical protein	303.034	287.106	39.5149	35.5099	-2.97103	7.57046	4.10243e-31	1.55519e-29
VCA0922	873771	874379	+	-	608	hypothetical protein	62.9303	54.3174	6.74645	7.89109	-2.98243	5.08126	1.04708e-21	1.96239e-20
VC0007	4629	4492	-	rpmH	137	50S ribosomal protein L34	1034.96	1027.18	123.364	132.176	-3.01153	9.1938	8.60027e-50	1.06261e-47
VCA0989	942593	943927	+	-	1334	hypothetical protein	5.80895	3.87981	0	0.986386	-3.02785	2.10307	0.0117301	0.0259322
VC1196	1269308	1268619	-	-	689	hypothetical protein	96.8158	87.2958	11.5653	8.87748	-3.15367	5.77349	4.47999e-35	2.23063e-33
VC2679	2847810	2848028	+	rpmE	218	50S ribosomal protein L31	1575.19	1948.64	221.669	143.026	-3.2709	10.0326	5.25177e-36	2.78094e-34
VC1737	1873592	1873810	+	infA	218	translation initiation factor IF-1	613.812	638.229	68.4283	55.2376	-3.3363	8.37324	1.56542e-50	2.0889e-48
VC0940	1006539	1005943	-	-	596	hypothetical protein	17.4269	29.0986	1.92756	1.97277	-3.49657	3.60946	6.54118e-10	4.22895e-09
VC2665	2834598	2834308	-	groES	290	co-chaperonin GroES	309.811	191.081	20.2393	23.6733	-3.50561	6.8092	1.97633e-44	1.93913e-42
VC0018	14769	15206	+	-	437	16 kDa heat shock protein A	17.4269	19.3991	1.92756	0.986386	-3.54856	3.55693	1.06463e-08	6.09195e-08
VC0006	4479	4123	-	rnpA	356	ribonuclease P	688.361	568.393	58.7905	48.3329	-3.54879	8.51871	6.37161e-30	2.21413e-28
VC0745	799625	798822	-	-	803	inositol monophosphatase	1000.11	897.207	93.4865	60.1696	-3.62279	8.90534	4.75343e-44	4.53069e-42
VC1329	1413196	1413834	+	-	638	opacity protein-like protein	60.0258	66.9268	1.92756	6.9047	-3.81758	5.04076	2.14026e-21	3.96662e-20
VC2318	2466301	2466486	+	-	185	hypothetical protein	75.5164	42.6779	5.78267	1.97277	-3.88107	5.13781	7.33853e-19	1.11279e-17
VC0290	300185	299889	-	fis	296	Fis family transcriptional regulator	637.048	805.061	45.2976	49.3193	-3.92696	8.42565	2.89139e-94	1.92914e-91
VC1493	1602847	1602611	-	-	236	hypothetical protein	14.5224	10.6695	0	0.986386	-4.38399	3.3388	7.41644e-06	2.88304e-05
VC2745	2918938	2918615	-	-	323	hypothetical protein	120.052	106.695	4.81889	3.94555	-4.65385	5.92198	2.05698e-41	1.46002e-39
VC0868	931640	931852	+	-	212	hypothetical protein	6.77711	2.90986	0	0	-5.35329	2.01041	0.00195545	0.0050569
VC1295	1374572	1373094	-	-	1478	hypothetical protein	13.5542	16.4892	0	0	-6.96145	3.35942	9.4286e-10	5.93468e-09

## Sheet: 1h_LB_vs_LBM-G1_xxx
1h/LB_vs_LBM-G1_0.125 µM
ID	Start	Stop	Strand	Name	Length	Description	LB.1h.r2	LB.1h.r3	LBM.G1.1h.xxx.r1	LBM.G1.1h.xxx.r3	logFC	logCPM	PValue	FDR
VC0796	853165	854235	+	-	1070	citrate (pro-3S)-lyase ligase	0	0	263.853	260.56	11.0803	6.8759	8.65635e-80	4.81293e-77
VC0795	852903	851557	-	-	1346	citrate/sodium symporter	0.968158	0	168.254	165.185	8.10576	6.55846	1.08983e-63	2.42378e-61
VC0794	851609	851190	-	-	419	hypothetical protein	0	0	26.7677	27.5308	7.81406	4.38879	2.89099e-17	3.9046e-16
VC0465	494454	495758	+	-	1304	tyrosyl-tRNA synthetase	4.84079	2.90986	348.935	388.381	6.52731	7.39483	1.93195e-107	1.61124e-104
VC0801	857506	858447	+	-	941	2-(5''-triphosphoribosyl)-3'-dephosphocoenzyme-A synthase	0	0	16.2518	2.94973	6.33436	3.40765	2.4231e-05	8.61777e-05
VC1459	1569702	1569409	-	-	293	accessory cholera enterotoxin	0	0	1.91198	6.88271	5.21175	1.97556	0.00576294	0.0135293
VC0797	854287	854583	+	-	296	citrate lyase subunit gamma	2.90448	0	52.5793	55.0617	5.09775	5.32961	2.77123e-29	9.94066e-28
VCA0186	204632	205009	+	-	377	hypothetical protein	6.77711	6.78967	267.677	144.537	4.90087	5.94173	8.44878e-18	1.17929e-16
VCA0716	659164	659700	+	-	536	hypothetical protein	0	0	4.77994	1.96649	4.85824	2.2649	0.0156337	0.0329463
VCA1028	976959	975709	-	lamB	1250	maltoporin	44.5353	34.9183	1161.52	1149.41	4.85787	9.21087	5.9256e-137	6.58927e-134
VC0799	855466	856995	+	-	1529	citrate lyase subunit alpha	1.93632	0.969953	55.4473	34.4135	4.84045	5.0493	1.29943e-16	1.66088e-15
VC1612	1726820	1727533	+	-	713	fimbrial biogenesis and twitching motility protein	0	0.969953	13.3838	16.7151	4.64435	3.31906	1.55452e-08	8.78962e-08
VC0798	854565	855455	+	-	890	citrate lyase subunit beta	3.87263	1.93991	59.2712	69.8103	4.41525	5.52163	6.72711e-27	1.96856e-25
VCA0127	141691	142110	+	-	419	D-ribose pyranase	26.1403	16.4892	535.353	376.582	4.41125	7.55605	4.14566e-36	2.23063e-34
VC0957	1021527	1021997	+	-	470	hypothetical protein	51.3124	44.6178	991.359	953.747	4.33823	8.55807	4.9657e-46	5.17674e-44
VCA0641	577855	577436	-	-	419	hypothetical protein	0.968158	1.93991	36.3275	20.6481	4.18574	3.80621	3.99058e-10	2.6572e-09
VC0619	655483	654497	-	-	986	peptide ABC transporter permease	0.968158	0.969953	20.0757	18.6816	4.1615	4.04395	4.32552e-10	2.86308e-09
VCA0128	142137	143639	+	-	1502	D-ribose transporter ATP-binding protein	9.68158	8.72958	185.462	132.738	4.09394	6.20138	4.80892e-24	1.11407e-22
VC0800	856992	857528	+	-	536	apo-citrate lyase phosphoribosyl-dephospho-CoA transferase	1.93632	1.93991	47.7994	16.7151	3.9774	4.69918	3.22169e-08	1.76479e-07
VCA1069	1020545	1018626	-	-	1919	methyl-accepting chemotaxis protein	13.5542	9.69953	174.946	175.017	3.8975	6.22828	1.68013e-55	3.06309e-53
VCA0053	62030	61320	-	-	710	purine nucleoside phosphorylase	113.275	103.785	1428.25	1795.4	3.89094	9.76009	1.45306e-62	3.02962e-60
VC2357	2513867	2514100	+	-	233	hypothetical protein	5.80895	9.69953	119.498	109.14	3.86165	5.4607	1.07731e-26	3.0982e-25
VCA0518	449082	447880	-	-	1202	PTS system fructose-specific transporter subunit IIA/HPr protein	81.3253	112.515	1297.28	1475.85	3.83692	9.55211	5.92475e-27	1.76473e-25
VCA0013	12271	14724	+	-	2453	maltodextrin phosphorylase	27.1084	17.4592	279.148	354.951	3.82235	7.60322	4.19968e-75	1.55668e-72
VC1821	1961550	1962953	+	-	1403	PTS system fructose-specific transporter subunit IIBC	5.80895	8.72958	136.706	61.9444	3.75122	5.74095	4.60896e-12	3.78707e-11
VC1617	1730879	1729989	-	-	890	LysR family transcriptional regulator	5.80895	5.81972	85.0829	72.7601	3.73638	5.34817	1.01127e-30	3.79054e-29
VCA0945	897228	896008	-	malE	1220	maltose ABC transporter substrate-binding protein	70.6756	64.9869	868.993	908.517	3.70924	8.96051	1.30602e-157	4.35689e-154
VCA0946	897862	898983	+	-	1121	maltose/maltodextrin transporter ATP-binding protein	87.1343	56.2573	903.408	961.613	3.69857	9.11736	1.5186e-149	2.53302e-146
VC1779	1929958	1928993	-	-	965	C4-dicarboxylate-binding protein	18.395	19.3991	294.444	176.984	3.63266	6.6719	2.97727e-16	3.69226e-15
VC2471	2652537	2652277	-	-	260	hypothetical protein	39.6945	47.5277	481.818	592.896	3.61929	7.90841	5.34725e-52	7.75583e-50
VC1153	1224975	1225583	+	-	608	hypothetical protein	22.2676	19.3991	340.332	171.084	3.61029	6.71746	1.53952e-19	2.51757e-18
VCA0944	895933	894359	-	malF	1574	maltose transporter membrane protein	18.395	21.339	199.801	282.191	3.59175	7.32973	2.67358e-45	2.5483e-43
VC1826	1967400	1969301	+	-	1901	PTS system fructose-specific transporter subunit IIABC	18.395	23.2789	328.86	167.151	3.56597	7.08996	2.91478e-16	3.62825e-15
VC0737	792724	792215	-	-	509	acetoin utilization protein AcuB	16.4587	17.4592	188.33	208.448	3.53862	6.64733	7.16201e-35	3.46267e-33
VC1825	1967028	1966189	-	-	839	transcriptional regulator	39.6945	40.738	530.573	403.13	3.53333	7.74971	1.70734e-29	6.19095e-28
VCA0639	576857	575853	-	-	1004	AcrA/AcrE family protein	3.87263	1.93991	42.0635	26.5476	3.50932	4.16779	3.83896e-11	2.84595e-10
VCA0205	223640	222312	-	-	1328	anaerobic C4-dicarboxylate transporter	65.8348	61.1071	706.475	690.237	3.45729	8.52646	1.28458e-42	1.07134e-40
VCA1085	1041218	1039548	-	-	1670	hypothetical protein	18.395	16.4892	208.405	174.034	3.44624	6.44289	4.84202e-50	5.76893e-48
VC1314	1397026	1398489	+	-	1463	transporter	5.80895	4.84977	53.5353	61.9444	3.40654	5.08138	5.47236e-24	1.2504e-22
VCA0517	447869	446916	-	-	953	1-phosphofructokinase	38.7263	59.1671	454.094	580.114	3.39794	8.34711	2.09545e-13	1.94719e-12
VCA1027	975504	974668	-	-	836	maltose operon periplasmic protein	27.1084	25.2188	267.677	276.292	3.37166	7.25226	4.42431e-76	1.84494e-73
VC1605a	1720022	1720255	+	-	233	hypothetical protein	7.74527	3.87981	71.6991	47.1957	3.33034	4.76034	1.29606e-21	2.57361e-20
VC0280	285652	286989	+	cadB	1337	lysine/cadaverine antiporter	691.265	490.796	6590.58	5288.87	3.32883	11.7131	5.78728e-67	1.75512e-64
VCA0905	860806	859667	-	-	1139	hypothetical protein	2.90448	1.93991	23.8997	26.5476	3.31558	4.02225	6.58842e-11	4.7989e-10
VC1081	1147856	1148998	+	-	1142	response regulator	10.6497	11.6394	111.851	111.107	3.30843	5.71038	1.30882e-40	9.49176e-39
VC1506	1620026	1619550	-	-	476	hypothetical protein	1.93632	0	11.4719	9.83244	3.30632	2.79061	3.60646e-05	0.000123905
VC2221	2375930	2376070	+	-	140	hypothetical protein	11.6179	10.6695	106.115	111.107	3.27076	5.80753	5.00431e-14	4.99832e-13
VC1080	1147494	1147859	+	-	365	hypothetical protein	20.3313	15.5193	183.55	164.202	3.26944	6.45923	5.32661e-32	2.16702e-30
VCA1063	1015348	1013186	-	-	2162	ornithine decarboxylase	0.968158	0.969953	10.5159	9.83244	3.23998	3.08719	6.63446e-05	0.000219013
VC1185	1259189	1260520	+	-	1331	GGDEF family protein	3.87263	2.90986	29.6356	36.38	3.23532	4.51969	1.22527e-13	1.1712e-12
VC0789	845285	845557	+	-	272	hypothetical protein	6.77711	7.75963	65.9631	72.7601	3.23265	5.28963	5.37973e-20	9.11004e-19
VC0488	520377	519298	-	-	1079	ABC transporter substrate-binding protein	1.93632	0.969953	14.3398	14.7487	3.21895	3.31536	1.41435e-06	6.31631e-06
VCA0516	446903	445161	-	-	1742	PTS system fructose-specific transporter subunit IIBC	18.395	27.1587	195.021	221.23	3.18502	7.20138	3.83918e-12	3.17804e-11
VC1454	1565901	1564822	-	-	1079	RstA1 protein	0.968158	1.93991	9.55988	18.6816	3.17432	2.98908	0.000309092	0.000924781
VC1694	1828630	1828412	-	-	218	nitrate reductase protein NapE	0	0.969953	3.82395	6.88271	3.17042	2.56649	0.00635534	0.0147232
VC2217	2374136	2371485	-	-	2651	beta-N-acetylhexosaminidase	6.77711	5.81972	65.0072	50.1454	3.16888	5.33571	9.54167e-14	9.22638e-13
VCA0798	740343	739663	-	-	680	CbbY family protein	10.6497	8.72958	99.4227	75.7098	3.16102	5.42668	6.1138e-22	1.2213e-20
VCA0574	511108	513789	+	-	2681	hypothetical protein	4.84079	4.84977	47.7994	39.3298	3.13884	4.63394	3.33095e-17	4.48066e-16
VC0706	756569	756243	-	-	326	sigma-54 modulation protein	121.02	166.832	1183.51	1308.7	3.11296	9.26278	2.50572e-15	2.8145e-14
VC0791	847985	846288	-	-	1697	sensor kinase citA	0.968158	0.969953	7.6479	10.8157	3.09738	3.09546	0.00022206	0.000675906
VCA1050	1000877	1001800	+	-	923	hypothetical protein	3.87263	2.90986	27.7236	31.4638	3.0792	4.04565	7.67371e-12	6.19842e-11
VC2562	2743466	2745427	+	cpdB	1961	bifunctional 2',3'-cyclic nucleotide 2'-phosphodiesterase/3'-nucleotidase	57.1213	57.2272	440.71	524.069	3.07385	8.04171	7.92087e-44	7.34e-42
VC1463	1572817	1571738	-	-	1079	RstA2 protein	0.968158	1.93991	7.6479	18.6816	3.0731	2.9488	0.000512595	0.00148827
VC1898	2044494	2046512	+	-	2018	methyl-accepting chemotaxis protein	19.3632	21.339	177.814	165.185	3.06806	6.60633	8.9587e-52	1.19545e-49
VC1539a	1651882	1652085	+	-	203	hypothetical protein	5.80895	12.6094	77.435	76.693	3.0488	4.99009	4.26123e-19	6.80165e-18
VCA1013	963307	962576	-	-	731	hypothetical protein	15.4905	13.5793	126.19	113.073	3.03141	6.0685	9.73788e-42	7.55479e-40
VCA0860	809269	811341	+	malS	2072	alpha-amylase	6.77711	2.90986	42.0635	38.3465	3.02236	4.77928	1.98199e-15	2.27997e-14
VC1147	1217797	1219065	+	-	1268	iron-containing alcohol dehydrogenase	15.4905	17.4592	136.706	129.788	3.00676	5.99712	9.41583e-27	2.73141e-25
VC0216	223454	225148	+	-	1694	methyl-accepting chemotaxis protein	9.68158	10.6695	77.435	86.5255	2.99429	5.54582	2.78958e-28	9.49596e-27
VC1645	1772438	1771809	-	-	629	hypothetical protein	15.4905	21.339	153.914	138.637	2.98263	6.3602	3.49051e-49	4.01529e-47
VC1249	1321599	1321087	-	-	512	hypothetical protein	15.4905	28.1286	171.122	168.135	2.95265	6.65327	6.152e-20	1.03131e-18
VC0620	657323	655653	-	-	1670	peptide ABC transporter substrate-binding protein	24.204	26.1887	213.185	171.084	2.92509	6.88804	6.21427e-16	7.40386e-15
VCA0023	29098	28058	-	-	1040	hypothetical protein	0.968158	1.93991	10.5159	12.7822	2.9	3.32974	4.95112e-05	0.000166669
VC0338	358834	357398	-	-	1436	transporter	5.80895	9.69953	55.4473	60.9611	2.88808	5.10168	7.95805e-21	1.45868e-19
VC1315	1398499	1399848	+	-	1349	sensor histidine kinase	2.90448	2.90986	20.0757	24.5811	2.88807	4.09189	1.05427e-08	6.10597e-08
VCA0731	678200	677895	-	-	305	hypothetical protein	0.968158	0	5.73593	2.94973	2.88801	1.75454	0.0215007	0.0436557
VC2473	2654268	2654501	+	-	233	hypothetical protein	28.0766	46.5578	289.664	262.526	2.88342	7.03272	6.79062e-17	8.95396e-16
VC2603	2773756	2772776	-	-	980	asparaginase	16.4587	17.4592	117.586	131.755	2.86804	6.17938	1.2472e-42	1.06684e-40
VC0792	849357	848056	-	-	1301	oxaloacetate decarboxylase subunit beta	0.968158	0.969953	11.4719	3.93298	2.84966	3.0023	0.00418296	0.0101857
VCA0638	575896	572693	-	-	3203	AcrB/AcrD/AcrF family transporter	1.93632	1.93991	18.1638	10.8157	2.83135	3.2284	1.18117e-05	4.44737e-05
VC0687	735282	733798	-	-	1484	carbon starvation protein A	15.4905	20.369	105.159	148.47	2.81264	6.16143	2.41108e-26	6.59291e-25
VCA0610	546518	547168	+	-	650	isoprenoid biosynthesis protein	16.4587	18.4291	108.027	135.688	2.79493	6.09793	2.18997e-25	5.70762e-24
VC1778	1928942	1928421	-	-	521	hypothetical protein	1.93632	10.6695	53.5353	34.4135	2.78176	4.58344	4.10824e-10	2.72467e-09
VC0972	1037891	1038940	+	-	1049	porin	55.185	51.4075	370.923	360.851	2.77651	7.73307	1.06931e-39	7.28006e-38
VC1822	1964893	1963028	-	-	1865	PTS system fructose-specific transporter subunit IIABC	25.1721	25.2188	175.902	168.135	2.76567	6.62638	2.88346e-40	2.04664e-38
VCA0129	143636	144634	+	rbsC	998	ribose ABC transporter permease	1.93632	6.78967	29.6356	30.4806	2.75109	4.44254	7.60927e-11	5.47081e-10
VCA0014	14810	16990	+	malQ	2180	4-alpha-glucanotransferase	10.6497	4.84977	56.4033	47.1957	2.7226	5.22079	1.95657e-15	2.25852e-14
VC2371	2530546	2529596	-	-	950	hypothetical protein	3.87263	11.6394	44.9314	58.0114	2.71076	5.18051	8.62467e-12	6.88323e-11
VC1532	1645580	1644672	-	-	908	N-acetyl-D-glucosamine kinase	79.389	67.8967	491.378	469.991	2.70453	8.07795	1.3176e-73	4.39553e-71
VCA0382	363345	363770	+	-	425	hypothetical protein	7.74527	5.81972	49.7114	39.3298	2.69498	4.69198	9.4664e-15	1.01543e-13
VCA0653	588491	587052	-	-	1439	PTS system sucrose-specific transporter subunit IIBC	2.90448	2.90986	18.1638	20.6481	2.6876	3.69965	3.14966e-07	1.53167e-06
VC0282	291022	289352	-	-	1670	methyl-accepting chemotaxis protein	3.87263	2.90986	24.8557	19.6649	2.67393	3.80353	4.08314e-08	2.21126e-07
VCA0642	578189	577872	-	-	317	ArsR family transcriptional regulator	0.968158	0.969953	9.55988	3.93298	2.66247	2.55461	0.00568048	0.0133639
VCA0640	577431	576967	-	-	464	hypothetical protein	3.87263	3.87981	31.5476	18.6816	2.66036	3.93544	1.18858e-05	4.47023e-05
VCA0784	727580	728788	+	-	1208	trans-2-enoyl-CoA reductase	15.4905	25.2188	122.366	134.704	2.65143	6.31433	2.55325e-22	5.22555e-21
VCA0180	198062	199294	+	-	1232	peptidase T	20.3313	32.0085	160.606	168.135	2.64544	6.70329	1.03252e-10	7.31311e-10
VCA0330	332490	332978	+	-	488	hypothetical protein	3.87263	1.93991	18.1638	18.6816	2.61407	3.54574	9.55632e-07	4.36711e-06
VC1950	2102795	2100348	-	-	2447	biotin sulfoxide reductase	43.5671	17.4592	200.757	171.084	2.60272	6.65382	2.62083e-38	1.58965e-36
VC1539	1650858	1651724	+	-	866	hypothetical protein	20.3313	30.0686	161.562	144.537	2.59748	6.26829	8.31058e-31	3.18668e-29
VC1604	1718077	1717391	-	-	686	response regulator	9.68158	8.72958	45.8874	66.8606	2.59487	4.99252	4.03383e-18	5.82548e-17
VC0076	76635	76210	-	-	425	universal stress protein A	148.128	155.193	952.164	872.137	2.5875	8.89347	7.65482e-20	1.27682e-18
VC1216	1294549	1295667	+	-	1118	GGDEF family protein	23.2358	17.4592	115.674	128.805	2.57839	6.07675	2.06178e-37	1.16578e-35
VC1316	1399817	1400293	+	-	476	chemotaxis protein CheY	2.90448	0.969953	11.4719	12.7822	2.57128	3.33989	0.000104303	0.000335217
VC0058	53311	52757	-	-	554	carbonic anhydrase	41.6308	34.9183	220.833	234.995	2.57003	6.87275	5.26376e-26	1.40479e-24
VCA0773	715286	716707	+	-	1421	methyl-accepting chemotaxis protein	21.2995	28.1286	137.662	155.353	2.56129	6.51521	9.34613e-29	3.24778e-27
VC1229	1304902	1304027	-	-	875	hypothetical protein	0.968158	0.969953	6.69191	5.89946	2.55851	2.6857	0.0073963	0.0168309
VC0206	213504	214421	+	murQ	917	N-acetylmuramic acid-6-phosphate etherase	5.80895	8.72958	42.0635	43.2627	2.53333	4.83822	1.03529e-13	9.9819e-13
VCA0052	61255	59786	-	-	1469	hypothetical protein	30.0129	29.0986	133.838	206.481	2.51952	6.99234	1.0558e-19	1.74364e-18
VC0728	785364	784588	-	-	776	hypothetical protein	13.5542	18.4291	88.9068	93.4082	2.50179	5.63806	4.99311e-27	1.51427e-25
VCA0665	600714	602093	+	dcuC	1379	C4-dicarboxylate transporter DcuC	91.9751	96.9953	489.466	578.147	2.49658	8.47023	6.07474e-13	5.39115e-12
VC2305	2457836	2458636	+	-	800	outer membrane protein OmpK	144.256	152.283	848.917	818.059	2.49002	9.14185	3.05968e-42	2.43026e-40
VC0655	700105	700656	+	-	551	acetyltransferase	60.994	74.6864	335.552	423.778	2.48215	7.73933	4.79077e-27	1.46624e-25
VC1600	1714494	1713805	-	-	689	hypothetical protein	7.74527	10.6695	58.3152	45.2292	2.47858	4.825	5.00732e-16	6.06773e-15
VC1777	1928413	1927130	-	-	1283	hypothetical protein	2.90448	8.72958	39.1955	26.5476	2.47793	4.50688	9.03524e-10	5.80762e-09
VC2149	2302636	2302349	-	-	287	hypothetical protein	41.6308	86.3258	310.696	401.164	2.47368	7.74955	5.74388e-10	3.7425e-09
VCA1015	963699	965132	+	-	1433	Na+/H+ antiporter	3.87263	2.90986	21.9877	16.7151	2.47347	3.72337	1.08616e-06	4.94328e-06
VCA0867	820262	819609	-	-	653	outer membrane protein W	11.6179	9.69953	62.1392	57.0282	2.47025	5.13265	3.66499e-18	5.33904e-17
VC0439	469307	469792	+	-	485	hypothetical protein	60.994	52.3775	309.74	315.621	2.461	7.47671	2.94819e-37	1.63919e-35
VCA0543	479340	479852	+	-	512	hypothetical protein	89.0706	81.4761	485.642	454.259	2.46084	8.15128	4.35647e-66	1.11794e-63
VCA0720	665712	665137	-	-	575	guanylate cyclase-like protein	1.93632	0	6.69191	4.91622	2.4453	2.46223	0.0129554	0.0280098
VCA0011	11751	8986	-	-	2765	transcriptional regulator MalT	5.80895	6.78967	30.5916	38.3465	2.42745	4.79457	8.21786e-11	5.84537e-10
VCA0984	932920	934056	+	lldD	1136	L-lactate dehydrogenase	1.93632	0.969953	8.60389	7.86595	2.40861	3.02385	0.0025832	0.00649891
VCA0512	442416	442883	+	nrdG	467	anaerobic ribonucleotide reductase-activating protein	9.68158	6.78967	44.9314	43.2627	2.40372	4.86435	2.72861e-12	2.30447e-11
VC1951	2103924	2102818	-	-	1106	cytochrome c-type protein YecK	37.7582	25.2188	165.386	165.185	2.38738	6.72872	1.26364e-26	3.60298e-25
VC1820	1961098	1961538	+	-	440	PTS system fructose-specific transporter subunit IIA	0.968158	10.6695	44.9314	16.7151	2.38349	4.19999	0.000676045	0.00191939
VCA0919	871322	871624	+	-	302	hypothetical protein	210.09	225.999	1115.64	1159.24	2.38244	9.04449	1.61318e-39	1.07631e-37
VCA0141	157249	155195	-	-	2054	C4-dicarboxylate transport sensor protein	2.90448	1.93991	13.3838	12.7822	2.3764	3.30128	0.00011378	0.000360809
VCA0747	691251	692894	+	glpA	1643	sn-glycerol-3-phosphate dehydrogenase subunit A	2.90448	3.87981	13.3838	22.6146	2.36174	3.89363	5.36181e-06	2.15766e-05
VCA0788	733402	732773	-	-	629	DnaJ-like protein	11.6179	10.6695	57.3593	57.0282	2.34708	4.88351	1.56478e-16	1.98483e-15
VC0281	287033	289234	+	-	2201	lysine decarboxylase, inducible	703.851	330.754	2917.67	2337.17	2.3443	10.7638	6.86434e-26	1.81742e-24
VC1034	1100393	1101169	+	-	776	uridine phosphorylase	466.652	361.793	2062.07	2145.44	2.34411	10.371	3.00648e-35	1.51964e-33
VCA0511	440291	442411	+	-	2120	anaerobic ribonucleoside triphosphate reductase	24.204	32.9784	153.914	136.671	2.3407	6.55653	1.7743e-11	1.36384e-10
VC1453	1564844	1564470	-	-	374	RstB1 protein	8.71343	10.6695	37.2835	61.9444	2.34064	4.67552	1.50278e-05	5.53592e-05
VC2070	2227229	2226756	-	-	473	phosphohistidine phosphatase	50.3442	44.6178	245.689	234.995	2.33683	7.05738	1.46659e-36	8.02058e-35
VC0550	582646	584439	+	-	1793	oxaloacetate decarboxylase	14.5224	15.5193	69.7871	82.5925	2.33169	5.53595	2.17857e-21	4.27513e-20
VCA0105	115142	115426	+	-	284	hypothetical protein	3.87263	3.87981	20.0757	19.6649	2.32247	3.56378	1.99267e-06	8.67825e-06
VC0089	86574	87575	+	-	1001	cytochrome c551 peroxidase	1.93632	1.93991	10.5159	9.83244	2.32246	2.83544	0.000913881	0.00254271
VC0618	654494	653469	-	-	1025	peptide ABC transporter permease	0.968158	1.93991	10.5159	4.91622	2.32168	3.10357	0.0058153	0.0136331
VCA1019	967698	968144	+	-	446	hypothetical protein	3.87263	4.84977	29.6356	14.7487	2.31747	3.83841	0.00128662	0.00345585
VCA0656	592599	591628	-	-	971	aminoimidazole riboside kinase	3.87263	5.81972	25.8117	22.6146	2.29404	4.13232	1.65047e-07	8.32978e-07
VC0060	59356	59736	+	ccrB	380	camphor resistance protein CrcB	23.2358	38.7981	139.574	165.185	2.2919	6.49471	1.21974e-14	1.29176e-13
VC1276	1350777	1352132	+	-	1355	sensor histidine kinase	4.84079	2.90986	16.2518	22.6146	2.28707	3.71028	3.34956e-06	1.40909e-05
VC0910	969788	971224	+	-	1436	PTS system trehalose(maltose)-specific transporter subunits IIBC	280.766	243.458	1231.31	1309.68	2.27653	9.73103	1.26723e-50	1.56573e-48
VCA0382a	363919	364266	+	-	347	membrane protein	0	5.81972	14.3398	14.7487	2.27554	3.15563	7.01214e-05	0.000230241
VC2383	2547605	2548465	+	-	860	LysR family transcriptional regulator	2.90448	0.969953	9.55988	9.83244	2.25292	3.28346	0.00154892	0.00408474
VCA0758	702952	702263	-	-	689	arginine transporter permease subunit ArtQ	2.90448	0.969953	15.2958	3.93298	2.25104	3.00648	0.00262695	0.00659406
VCA0609	546331	546513	+	-	182	hypothetical protein	30.9811	36.8582	152.002	170.101	2.24316	6.71828	3.93931e-11	2.90101e-10
VC1784	1933231	1935654	+	-	2423	neuraminidase	2.90448	3.87981	20.0757	12.7822	2.24056	3.51528	2.62738e-05	9.25546e-05
VC1231	1305948	1305061	-	-	887	cytidine deaminase	189.759	161.982	838.401	822.975	2.23899	8.93643	1.08524e-63	2.42378e-61
VC2352	2509708	2508452	-	-	1256	NupC family protein	353.378	297.776	1521.93	1552.54	2.2388	9.93657	2.0779e-53	3.3009e-51
VCA0025	30484	31872	+	-	1388	NadC family protein	10.6497	5.81972	42.0635	36.38	2.23631	4.5203	3.82314e-11	2.84054e-10
VC1687	1821294	1820389	-	-	905	manganese-dependent inorganic pyrophosphatase	83.2616	74.6864	365.187	372.649	2.22203	7.87071	1.84992e-33	8.45386e-32
VC1066	1132405	1133148	+	-	743	hypothetical protein	13.5542	17.4592	72.6551	72.7601	2.22054	5.38531	2.18235e-19	3.55138e-18
VC0652	697247	696234	-	-	1013	protease	39.6945	48.4977	176.858	229.096	2.19939	7.16118	3.50692e-06	1.47158e-05
VCA0903	858137	857004	-	-	1133	hypothetical protein	4.84079	1.93991	16.2518	15.7319	2.19784	3.42719	4.2649e-05	0.000145181
VC0142	133965	134333	+	-	368	hypothetical protein	9.68158	20.369	57.3593	79.6428	2.17892	5.22566	1.95087e-09	1.21875e-08
VCA0364	352409	352675	+	-	266	hypothetical protein	4.84079	0.969953	15.2958	11.7989	2.17686	3.17102	0.000196348	0.000603147
VC0023	20943	21200	+	-	257	NADH dehydrogenase subunit II-like protein	1.93632	5.81972	16.2518	19.6649	2.17532	3.65544	1.5543e-05	5.69171e-05
VC1710	1845265	1842809	-	-	2456	hypothetical protein	6.77711	4.84977	30.5916	21.6314	2.14737	4.07894	1.73402e-07	8.7119e-07
VC1189	1263812	1264234	+	-	422	hypothetical protein	100.688	86.3258	456.962	364.784	2.13443	7.82405	4.88093e-28	1.62828e-26
VC1696	1830468	1830701	+	-	233	DNA-binding protein	63.8985	53.3474	274.368	237.945	2.12545	7.34916	1.91121e-22	3.93567e-21
VC2007	2160544	2159327	-	-	1217	ROK family transcriptional regulator	41.6308	42.6779	176.858	187.8	2.10916	6.96215	1.58014e-37	9.08851e-36
VC0287	296367	296882	+	-	515	thermoresistant gluconokinase	2.90448	3.87981	11.4719	18.6816	2.10864	3.38766	0.00015586	0.000487299
VCA0743	687762	688013	+	-	251	hypothetical protein	39.6945	48.4977	180.682	198.615	2.10135	6.74971	5.66759e-22	1.13898e-20
VCA0986	937950	937117	-	-	833	hypothetical protein	4.84079	2.90986	16.2518	17.6984	2.0957	3.80097	4.23331e-05	0.0001444
VC2696	2863683	2863198	-	fxsA	485	FxsA protein	26.1403	44.6178	142.442	159.286	2.08831	6.5607	1.62408e-20	2.86662e-19
VCA0695	634750	634079	-	-	671	hypothetical protein	2.90448	1.93991	12.4278	8.8492	2.08395	2.93959	0.00151934	0.00402902
VC2174	2320282	2318621	-	ushA	1661	bifunctional UDP-sugar hydrolase/5'-nucleotidase	75.5164	63.047	261.941	325.454	2.08109	7.54486	5.19906e-32	2.14124e-30
VCA1012	962579	962112	-	-	467	hypothetical protein	12.5861	11.6394	56.4033	46.2125	2.07364	5.07705	4.95723e-13	4.48554e-12
VC1298	1379173	1377542	-	-	1631	methyl-accepting chemotaxis protein	2.90448	2.90986	14.3398	10.8157	2.07092	3.13948	0.00053782	0.00155744
VC1436	1533393	1533229	-	-	164	FixS-like protein	43.5671	44.6178	202.669	167.151	2.06586	6.79417	2.54855e-21	4.94301e-20
VC2009	2163645	2162476	-	-	1169	hypothetical protein	5.80895	6.78967	26.7677	26.5476	2.06052	4.17137	2.81071e-07	1.37285e-06
VC2714	2889173	2888451	-	ompR	722	osmolarity response regulator	30.9811	36.8582	123.322	156.336	2.03873	6.28205	5.13453e-18	7.25797e-17
VC1823	1965110	1965409	+	-	299	PTS system fructose-specific transporter subunit IIB	62.9303	63.047	279.148	237.945	2.03565	7.33506	1.58496e-26	4.44322e-25
VC1596	1709275	1708211	-	-	1064	galactose-1-phosphate uridylyltransferase	7.74527	4.84977	23.8997	28.5141	2.03418	4.28022	4.56516e-07	2.17874e-06
VCA0270	288819	289988	+	-	1169	D-alanyl-D-alanine carboxypeptidase	16.4587	12.6094	55.4473	63.9109	2.02714	5.08277	1.60565e-14	1.67914e-13
VCA0983	931049	932797	+	-	1748	L-lactate permease	1.93632	2.90986	9.55988	10.8157	2.01761	2.98461	0.00250211	0.0063044
VCA0464	412827	413204	+	-	377	hypothetical protein	3.87263	0.969953	12.4278	7.86595	2.0176	2.79549	0.00250211	0.0063044
VC2326	2478318	2478626	+	-	308	hypothetical protein	127.797	122.214	437.842	575.198	2.01723	8.29022	4.72995e-24	1.10343e-22
VCA0283	302926	304149	+	-	1223	hypothetical protein	11.6179	17.4592	57.3593	60.9611	2.01543	5.09288	1.36466e-13	1.29333e-12
VC1239	1313354	1313893	+	cobU	539	adenosylcobinamide kinase	19.3632	18.4291	68.8311	84.559	2.01201	5.74061	4.19328e-18	6.02965e-17
VC0207	214449	215897	+	murP	1448	PTS system N-acetylmuramic acid transporter subunits IIBC	3.87263	8.72958	25.8117	25.5643	2.00733	4.50721	7.39031e-07	3.41469e-06
VCA1105	1062166	1061510	-	-	656	DNA-binding response regulator	5.80895	7.75963	26.7677	28.5141	2.00686	4.18519	2.73126e-07	1.33796e-06
VC1781	1930173	1930895	+	-	722	N-acetylmannosamine-6-phosphate 2-epimerase	25.1721	26.1887	132.882	73.7433	2.00427	5.76335	4.96443e-08	2.65832e-07
VC1082	1149033	1149398	+	-	365	response regulator	13.5542	11.6394	45.8874	56.0449	2.00424	5.06935	1.43873e-11	1.11618e-10
VC2241	2395220	2394897	-	-	323	cytochrome c554	37.7582	42.6779	152.958	170.101	2.00211	6.58142	2.79178e-25	7.16414e-24
VC2738	2910015	2911643	+	-	1628	phosphoenolpyruvate carboxykinase	139.415	122.214	557.341	489.655	1.9998	8.19984	2.25419e-26	6.21486e-25
VCA0619	554224	554592	+	-	368	hypothetical protein	17.4269	9.69953	56.4033	52.1119	1.99073	5.05007	1.15882e-10	8.15575e-10
VC0678	725144	725470	+	-	326	transcriptional activator HlyU	8.71343	9.69953	32.5036	41.2962	1.98744	4.53825	6.64866e-07	3.09775e-06
VC1605	1719693	1718077	-	-	1616	sensor kinase citA	3.87263	4.84977	18.1638	16.7151	1.97099	3.65006	6.63736e-05	0.000219013
VC0913	974049	975107	+	-	1058	hypothetical protein	32.9174	32.9784	130.97	126.838	1.96442	6.32847	4.01462e-28	1.35281e-26
VCA0358	349076	349501	+	-	425	hypothetical protein	2.90448	2.90986	11.4719	11.7989	1.95659	3.13962	0.00143689	0.00382865
VC2416	2588859	2590763	+	-	1904	2`,3`-cyclic-nucleotide 2`-phosphodiesterase	18.395	18.4291	65.9631	77.6763	1.95506	5.67926	1.83363e-16	2.3083e-15
VC1286	1361218	1362240	+	-	1022	LacI family transcription regulator	18.395	20.369	75.523	74.7265	1.94808	5.54177	4.21206e-17	5.59818e-16
VC0552	585702	586652	+	-	950	quinone oxidoreductase	54.2169	56.2573	193.109	234.012	1.94796	6.8515	1.49278e-22	3.09312e-21
VCA0281	300467	301624	+	-	1157	integrase	24.204	25.2188	105.159	85.5422	1.94458	5.98321	3.25216e-19	5.24116e-18
VCA0969	916070	916918	+	-	848	pirin	8.71343	7.75963	40.1515	23.5979	1.94008	4.35058	2.00058e-06	8.69002e-06
VCA0279	298001	298624	+	-	623	transcriptional regulator	1.93632	1.93991	6.69191	8.8492	1.93544	2.85958	0.0118395	0.0258485
VC1238	1312560	1313345	+	cobS	785	cobalamin synthase	19.3632	20.369	81.2589	70.7936	1.93113	5.73535	4.03733e-17	5.40905e-16
VC2275	2429904	2429515	-	-	389	DNA-binding transcriptional regulator Crl	21.2995	16.4892	68.8311	75.7098	1.92755	5.44583	5.02006e-16	6.06773e-15
VC2013	2168149	2166647	-	-	1502	PTS system glucose-specific transporter subunits IIBC	422.117	369.552	1429.2	1573.19	1.92276	9.96235	2.83459e-25	7.21846e-24
VC0130	123772	126261	+	-	2489	GGDEF family protein	12.5861	13.5793	46.8434	53.0952	1.92237	5.09113	1.27718e-11	1.00251e-10
VC0303	311277	314720	+	-	3443	sensor histidine kinase	3.87263	3.87981	14.3398	15.7319	1.92193	3.44325	0.000296104	0.000889913
VCA0544	481748	480084	-	-	1664	hypothetical protein	16.4587	18.4291	63.0952	68.8271	1.91076	5.46429	8.071e-15	8.77032e-14
VCA0621	556524	555529	-	-	995	SorC family transcriptional regulator	3.87263	2.90986	13.3838	12.7822	1.91074	3.29768	0.000825659	0.00231462
VCA0137	152691	151333	-	glpT	1358	sn-glycerol-3-phosphate transporter	4.84079	5.81972	24.8557	15.7319	1.90809	4.30794	0.000182546	0.000563344
VCA0702	642655	643803	+	-	1148	iron-containing alcohol dehydrogenase	17.4269	24.2488	75.523	81.6092	1.908	5.72581	2.32018e-17	3.14639e-16
VCA0405	377315	377935	+	-	620	hypothetical protein	3.87263	1.93991	11.4719	10.8157	1.89584	3.11952	0.00232434	0.00591005
VCA0904	859508	858156	-	-	1352	permease	2.90448	2.90986	11.4719	10.8157	1.89584	3.05372	0.00232434	0.00591005
VC2702	2873971	2874600	+	-	629	LuxR family transcriptional regulator	31.9492	18.4291	92.7308	95.3747	1.89513	6.023	5.85656e-15	6.40574e-14
VC0392	414609	415727	+	-	1118	class V aminotransferase	12.5861	16.4892	49.7114	58.0114	1.87935	5.17008	4.31305e-12	3.55268e-11
VC1115	1184923	1185639	+	bioD	716	dithiobiotin synthetase	28.0766	53.3474	142.442	157.319	1.87718	6.86544	7.07728e-07	3.27459e-06
VC1125	1192749	1193276	+	-	527	hypothetical protein	1.93632	2.90986	9.55988	8.8492	1.875	2.94407	0.00662734	0.0152674
VCA0130	144693	145577	+	-	884	D-ribose transporter subunit RbsB	2.90448	1.93991	11.4719	6.88271	1.875	3.26163	0.00662734	0.0152674
VCA0522	454734	456794	+	-	2060	sensor histidine kinase/response regulator LuxN	14.5224	11.6394	53.5353	42.2795	1.86534	4.89369	7.99967e-11	5.71223e-10
VC1727	1866550	1865333	-	glgC	1217	glucose-1-phosphate adenylyltransferase	36.79	36.8582	130.014	138.637	1.86336	6.44694	1.25924e-13	1.20023e-12
VCA0644	578595	580298	+	-	1703	NADH oxidase	15.4905	10.6695	60.2272	35.3968	1.86263	5.08683	4.61148e-07	2.19674e-06
VC0790	846274	845591	-	-	683	transcriptional regulator CitB	1.93632	4.84977	11.4719	13.7654	1.8568	3.43706	0.0013249	0.00355582
VC1914	2063525	2063247	-	ihfB	278	integration host factor subunit beta	142.319	173.622	565.945	577.164	1.85446	8.41198	1.49859e-23	3.33287e-22
VCA0681	617639	616344	-	-	1295	hypothetical protein	1.93632	1.93991	6.69191	7.86595	1.8438	2.61872	0.0192402	0.0396206
VCA0684	620078	621388	+	-	1310	regulatory protein UhpC	1.93632	1.93991	7.6479	6.88271	1.8438	2.42362	0.0192402	0.0396206
VCA0536	474038	473172	-	-	866	hypothetical protein	29.0448	29.0986	109.939	94.3914	1.81045	6.10818	9.60737e-21	1.73244e-19
VC1613	1727761	1727537	-	-	224	hypothetical protein	15.4905	10.6695	49.7114	42.2795	1.806	4.74093	4.84978e-10	3.17856e-09
VC1277	1352113	1352763	+	-	650	LuxR family transcriptional regulator	3.87263	2.90986	10.5159	13.7654	1.80077	3.27972	0.00211124	0.00543029
VCA0682	617798	618424	+	-	626	transcriptional regulator UhpA	2.90448	1.93991	9.55988	7.86595	1.79804	3.22458	0.010645	0.0234556
VC1206	1282576	1281866	-	-	710	histidine utilization repressor	3.87263	0.969953	10.5159	6.88271	1.79804	2.82551	0.010645	0.0234556
VC2470	2652245	2651883	-	-	362	hypothetical protein	21.2995	12.6094	56.4033	61.9444	1.79469	5.23419	1.9325e-12	1.66155e-11
VC2656	2826752	2828560	+	-	1808	fumarate reductase flavoprotein subunit	526.678	311.355	1359.41	1521.08	1.78085	9.89776	8.06488e-21	1.47019e-19
VC1433	1531586	1530639	-	-	947	universal stress protein UspE	59.0577	71.7765	220.833	229.096	1.78005	7.17801	8.2772e-15	8.93616e-14
VCA0982	930897	929998	-	-	899	LysR family transcriptional regulator	3.87263	3.87981	13.3838	13.7654	1.77632	3.22439	0.00119946	0.00324
VC1083	1149395	1149979	+	-	584	hypothetical protein	2.90448	4.84977	14.3398	12.7822	1.77632	3.76512	0.00119946	0.00324
VC2302	2456836	2456252	-	-	584	RNA polymerase sigma factor	29.0448	37.8282	113.763	112.09	1.75246	6.13532	1.32167e-16	1.68285e-15
VCA1068	1018428	1017946	-	-	482	AsnC family transcriptional regulator	15.4905	9.69953	40.1515	45.2292	1.74983	4.97535	4.82774e-09	2.87595e-08
VC1865	2005135	2006688	+	-	1553	hypothetical protein	111.338	123.184	377.615	409.029	1.74491	8.33824	5.81034e-07	2.73004e-06
VCA0760	704487	703759	-	artP	728	arginine transporter ATP-binding subunit	2.90448	3.87981	12.4278	10.8157	1.74247	3.29759	0.00333937	0.0082215
VCA0759	703685	702954	-	-	731	arginine ABC transporter substrate-binding protein	3.87263	2.90986	15.2958	7.86595	1.74246	3.38727	0.00333937	0.0082215
VCA0092	101295	100666	-	-	629	hypothetical protein	16.4587	17.4592	50.6673	62.9276	1.73445	5.11536	1.7287e-11	1.33494e-10
VC0654	699642	700169	+	-	527	hypothetical protein	39.6945	56.2573	148.178	170.101	1.72725	6.86721	1.14262e-07	5.86428e-07
VCA0292	311034	311300	+	-	266	hypothetical protein	5.80895	1.93991	12.4278	13.7654	1.72433	3.17485	0.00188706	0.00491048
VCA0632	569275	568826	-	-	449	MutT/nudix family protein	3.87263	3.87981	12.4278	13.7654	1.72433	3.42376	0.00188706	0.00491048
VC2033	2190302	2187618	-	-	2684	bifunctional acetaldehyde-CoA/alcohol dehydrogenase	889.738	780.812	2566.83	2921.22	1.71581	10.9612	1.73183e-08	9.74264e-08
VC2423	2597151	2597654	+	-	503	fimbrial protein	5.80895	2.90986	17.2078	11.7989	1.70994	3.48113	0.00107116	0.00292421
VCA0998	953506	952463	-	-	1043	Oye family NADH-dependent flavin oxidoreductase	22.2676	25.2188	96.5547	58.9946	1.70822	5.51414	3.73908e-07	1.80776e-06
VC2435	2610318	2609692	-	-	626	MutT/nudix family protein	191.695	209.51	640.512	663.69	1.70012	8.59965	1.387e-26	3.92121e-25
VCA0955	904651	904127	-	-	524	MarR family transcriptional regulator	9.68158	7.75963	28.6796	28.5141	1.69946	4.14584	3.12334e-06	1.32227e-05
VC2337	2486484	2487491	+	-	1007	LacI family transcription regulator	30.0129	19.3991	78.391	82.5925	1.69829	6.04247	3.422e-15	3.76759e-14
VCA0533	471368	471604	+	-	236	Tata protein	40.6627	47.5277	128.102	158.302	1.69595	6.25123	4.96153e-13	4.48554e-12
VC1207	1283640	1282693	-	-	947	hypothetical protein	12.5861	16.4892	48.7554	45.2292	1.68531	4.91373	2.10543e-09	1.31284e-08
VCA0142	157539	158891	+	-	1352	C4-dicarboxylate transport transcriptional regulator	11.6179	13.5793	40.1515	41.2962	1.68291	4.82392	2.73246e-08	1.5042e-07
VCA0191	207097	208581	+	-	1484	hypothetical protein	30.0129	33.9484	102.291	103.241	1.68032	5.9955	6.55372e-19	1.01219e-17
VCA0561	499272	499646	+	-	374	hypothetical protein	24.204	24.2488	78.391	76.693	1.67366	5.62181	5.58135e-14	5.52504e-13
VCA0338	337188	337547	+	-	359	hypothetical protein	5.80895	1.93991	19.1198	5.89946	1.66836	3.34293	0.00560202	0.0132073
VC2366	2523825	2523337	-	-	488	ribonuclease activity regulator protein RraA	10.6497	10.6695	34.4156	33.4303	1.65924	4.37752	5.51289e-07	2.60127e-06
VCA1041	991281	992984	+	-	1703	phosphomannomutase	66.8029	53.3474	180.682	198.615	1.65593	7.10863	1.37041e-20	2.44475e-19
VC0015a	13876	14367	+	-	491	hypothetical protein	5.80895	3.87981	15.2958	15.7319	1.65422	3.43676	0.000946644	0.00262293
VC1595	1708202	1706985	-	-	1217	galactokinase	7.74527	8.72958	22.9437	29.4973	1.65358	4.26197	1.27544e-05	4.7647e-05
VC0691	739768	738656	-	anmK	1112	anhydro-N-acetylmuramic acid kinase	41.6308	43.6479	128.102	140.604	1.65225	6.36036	6.90374e-21	1.29387e-19
VCA1024	972062	971811	-	-	251	hypothetical protein	10.6497	6.78967	25.8117	29.4973	1.6504	4.06448	8.42885e-05	0.000274328
VC0995	1061324	1062895	+	-	1571	PTS system N-acetylglucosamine-specific transporter subunit IIABC	54.2169	55.2873	166.342	176.984	1.64608	6.87026	7.19273e-21	1.33305e-19
VCA0519	449421	450401	+	-	980	DNA-binding transcriptional regulator FruR	47.4398	48.4977	157.738	142.57	1.64475	6.64447	4.50073e-25	1.13746e-23
VCA0249	270027	269494	-	-	533	cytochrome b561	22.2676	14.5493	71.6991	42.2795	1.62633	5.10696	3.65705e-07	1.77067e-06
VCA0875	829259	827934	-	-	1325	D-serine dehydratase	3.87263	1.93991	8.60389	9.83244	1.62347	3.03235	0.0146652	0.0311414
VC1598	1711301	1712125	+	-	824	ABC transporter substrate-binding protein-like protein	3.87263	1.93991	9.55988	8.8492	1.62346	3.26156	0.0146652	0.0311414
VC1347	1434725	1435372	+	-	647	glutathione S-transferase	11.6179	7.75963	26.7677	33.4303	1.6207	4.34874	3.80196e-06	1.58344e-05
VC1096	1164422	1165369	+	-	947	hypothetical protein	2.90448	4.84977	13.3838	10.8157	1.61435	3.11559	0.00456853	0.011028
VC0026	23008	22028	-	-	980	zinc-binding alcohol dehydrogenase	44.5353	34.9183	109.939	133.721	1.61251	6.42084	1.85678e-14	1.92966e-13
VC2691	2859617	2859114	-	cpxP	503	periplasmic repressor CpxP	5.80895	7.75963	27.7236	13.7654	1.59917	3.72071	0.00218329	0.00559405
VC1041	1109436	1109903	+	-	467	phosphotyrosine protein phosphatase	7.74527	9.69953	25.8117	27.5308	1.59862	4.33995	1.72213e-05	6.24459e-05
VC0899	958635	957262	-	-	1373	hypothetical protein	37.7582	33.9484	87.9509	129.788	1.59839	6.40119	2.96022e-06	1.26121e-05
VCA0806	751400	750927	-	-	473	hypothetical protein	26.1403	35.8883	99.4227	88.492	1.59607	6.02111	8.01356e-11	5.71223e-10
VC0911	971304	972992	+	-	1688	trehalose-6-phosphate hydrolase	192.664	162.952	521.969	553.566	1.59583	8.6761	5.45576e-28	1.80202e-26
VC0872	936865	936662	-	-	203	hypothetical protein	57.1213	78.5662	187.374	223.196	1.59545	6.89362	5.06141e-08	2.70591e-07
VC0697	746245	745814	-	-	431	hypothetical protein	26.1403	21.339	76.479	66.8606	1.59033	5.69936	1.98863e-12	1.70542e-11
VC0492	526789	525623	-	-	1166	hypothetical protein	27.1084	27.1587	83.1709	80.626	1.58971	5.78243	2.68629e-12	2.28027e-11
VC0651	696222	695344	-	-	878	hypothetical protein	18.395	22.3089	52.5793	69.8103	1.58213	5.73381	0.00163627	0.00429812
VCA0654	588792	589784	+	-	992	sucrose operon repressor ScrR	20.3313	17.4592	58.3152	55.0617	1.57937	5.21867	3.24395e-10	2.18623e-09
VC0151	142466	141066	-	-	1400	soluble pyridine nucleotide transhydrogenase	7.74527	9.69953	27.7236	24.5811	1.57227	4.26337	2.61296e-05	9.2144e-05
VC1824	1965418	1966197	+	-	779	PTS system nitrogen regulatory subunit IIA	17.4269	16.4892	54.4913	46.2125	1.56489	5.31553	4.10522e-09	2.48098e-08
VC1197	1270128	1269433	-	-	695	hypothetical protein	13.5542	19.3991	44.9314	53.0952	1.56444	5.15287	1.84536e-08	1.03464e-07
VC2203	2349043	2349810	+	flgA	767	flagellar basal body P-ring biosynthesis protein FlgA	30.0129	23.2789	74.567	83.5757	1.56359	5.61275	1.54242e-13	1.45354e-12
VCA0941	892283	892771	+	-	488	acyl-CoA thioester hydrolase	22.2676	17.4592	59.2712	58.0114	1.55602	5.02996	4.25673e-08	2.30153e-07
VC2741	2915191	2914757	-	-	434	D-tyrosyl-tRNA(Tyr) deacylase	91.0069	76.6263	242.821	247.777	1.5477	7.29759	3.59073e-21	6.92409e-20
VC2378	2543736	2544170	+	-	434	hypothetical protein	39.6945	28.1286	97.5107	101.274	1.54737	6.18856	1.95786e-16	2.45542e-15
VCA0019	22511	23398	+	-	887	hypothetical protein	3.87263	1.93991	8.60389	8.8492	1.5465	2.8742	0.022698	0.0458911
VC2301	2456255	2455575	-	-	680	transcriptional activator	17.4269	19.3991	56.4033	51.1287	1.54081	5.39463	1.86363e-09	1.16862e-08
VC1355	1446242	1446526	+	-	284	acylphosphatase	7.74527	7.75963	21.9877	23.5979	1.54076	4.02182	0.00220627	0.00564426
VC1668	1800326	1799619	-	-	707	pseudouridine synthase	11.6179	11.6394	37.2835	30.4806	1.53505	4.58765	2.26513e-06	9.75031e-06
VC0140	133760	133431	-	-	329	hypothetical protein	6.77711	6.78967	20.0757	19.6649	1.53397	4.21194	0.000358706	0.00106463
VC1702	1834104	1834400	+	-	296	hypothetical protein	92.9432	90.2057	252.381	278.258	1.53304	7.37678	9.85693e-23	2.05517e-21
VC2145	2301252	2300344	-	-	908	TyrA protein	134.574	136.763	359.451	420.828	1.52273	8.02841	6.45571e-19	1.00169e-17
VC1782	1930883	1931746	+	-	863	N-acetylmannosamine kinase	23.2358	27.1587	86.0389	58.9946	1.52185	5.46781	3.92129e-06	1.62704e-05
VC1599	1712741	1713802	+	-	1061	GGDEF family protein	10.6497	7.75963	26.7677	26.5476	1.52166	4.44849	3.43504e-05	0.000118381
VC0144	135210	135839	+	-	629	hypothetical protein	39.6945	44.6178	122.366	119.956	1.52066	6.40955	8.81153e-18	1.2248e-16
VC2685	2854186	2855073	+	metF	887	5,10-methylenetetrahydrofolate reductase	13.5542	11.6394	29.6356	43.2627	1.51994	4.73187	1.15142e-06	5.21184e-06
VCA0216	233907	234173	+	-	266	hypothetical protein	14.5224	10.6695	42.0635	30.4806	1.51833	4.57102	0.000160991	0.00050193
VC0605	636642	637022	+	-	380	hypothetical protein	17.4269	13.5793	41.1075	48.179	1.51696	4.89674	1.73131e-07	8.71141e-07
VC1831	1973701	1971491	-	-	2210	sensor histidine kinase	4.84079	4.84977	14.3398	13.7654	1.51335	3.44315	0.00339387	0.00834951
VC1244	1315915	1316922	+	-	1007	vtamin B12-transporter permease	21.2995	21.339	64.0512	58.0114	1.51307	5.26801	2.55101e-10	1.73324e-09
VC1538	1650335	1649994	-	-	341	hypothetical protein	30.0129	38.7981	97.5107	99.3076	1.51287	5.97907	7.7314e-13	6.78736e-12
VC0671	717080	717661	+	-	581	dinucleoside polyphosphate hydrolase	165.555	162.952	437.842	496.538	1.5071	8.14805	3.49993e-23	7.53275e-22
VC1418	1514611	1516536	+	-	1925	hypothetical protein	4.84079	3.87981	10.5159	14.7487	1.50534	2.94402	0.0060108	0.0140322
VC1062	1130089	1130547	+	-	458	AsnC family transcriptional regulator	17.4269	24.2488	49.7114	68.8271	1.50145	5.33299	7.10843e-06	2.79314e-05
VC1046	1114895	1116202	+	fadI	1307	3-ketoacyl-CoA thiolase	10.6497	8.72958	27.7236	27.5308	1.4999	4.42399	2.97967e-05	0.000104086
VCA0807	751488	752324	+	-	836	ABC transporter substrate-binding protein	6.77711	6.78967	19.1198	19.6649	1.49857	4.27826	0.000540224	0.00156304
VC0159	150499	150041	-	-	458	RNA-binding protein	32.9174	34.9183	101.335	89.4752	1.48999	5.95065	4.58025e-15	5.02622e-14
VC2642	2815138	2813924	-	-	1214	argininosuccinate synthase	10.6497	11.6394	32.5036	30.4806	1.48929	4.44811	8.70148e-06	3.35974e-05
VCA0551	488003	487773	-	-	230	hypothetical protein	35.8219	44.6178	107.071	117.006	1.47478	6.06313	4.39584e-13	4.0067e-12
VCA0633	569665	569315	-	-	350	membrane protein GlpM	5.80895	4.84977	17.2078	12.7822	1.47447	3.71526	0.00290246	0.00723663
VC1343	1431040	1429934	-	-	1106	M20A family peptidase	127.797	100.875	299.224	332.336	1.46424	8.00411	3.36704e-20	5.78992e-19
VC1811	1954129	1953656	-	-	473	hypothetical protein	22.2676	27.1587	72.6551	63.9109	1.46316	5.38731	6.61844e-11	4.81027e-10
VC0438	468450	469319	+	-	869	hypothetical protein	76.4845	74.6864	195.021	222.213	1.46244	7.08236	3.81727e-21	7.31862e-20
VC1065	1132354	1132052	-	-	302	methylated-DNA--protein-cysteine methyltransferase-like protein	3.87263	4.84977	12.4278	11.7989	1.4493	3.593	0.00907155	0.0202561
VCA0540	478056	476605	-	-	1451	formate transporter 1	181.046	168.772	451.226	499.488	1.44162	8.40293	1.18455e-14	1.25849e-13
VCA0585	523659	523048	-	-	611	glutathione S-transferase	16.4587	11.6394	49.7114	26.5476	1.43623	4.47186	5.128e-05	0.00017245
VCA0395	370629	371468	+	-	839	hypothetical protein	20.3313	13.5793	51.6233	40.313	1.43463	4.91825	1.45212e-07	7.35092e-07
[truncated: 1,093 more rows]

## Sheet: 1h_LB_vs_LB-B12_x
1h/LB_vs_LB-B12_0.0125 µM					Note: No DEGs were detected
[truncated: 1 more rows]

## Sheet: 1h_LB_vs_LB-B12_xxx
1h/LB_vs_LB-B12_0.125 µM					Note: No DEGs were detected
[truncated: 1 more rows]

[truncated: 4 more sheets: 1h_LB_vs_LBM-B12_x, 1h_LB_vs_LBM-B12_xxx, Venn Diagram Analysis 1, Venn Diagram Analysis 2]
